# Supplementary material for: Conserved γδ T cell selection by BTNL proteins limits progression of human inflammatory bowel disease
Source: Science. Author manuscript; Available in PMC 2023 Sep 26. (PMC7615126; doi:10.1126/science.adh0301)
Supplement: Data S1 [file EMS188097-supplement-Data_S1.xlsx]

## Sheet: Fig. 1A
	TRGV2	TRGV3	TRGV4	TRGV5	TRGV8	TRGV9
C04	32.91	14.54	7.88	20.84	18.47	5.36
C09	20.97	14.13	20.06	20.07	2.91	21.87
C10	24.45	14.83	30.06	20.32	1.99	8.37
C13	25.49	16.59	27.8	25.53	1.19	3.39
C14	32.75	16.9	18.79	23.19	1.64	6.74
C15	36.91	16.84	3.19	23.09	3.08	16.9
C21	25.47	16.87	26.04	22.7	3.18	5.74
C24	24.7387	16.513	24.2619	20.3402	4.42344	9.72284
C25	18.58	15.97	34.76	22.06	2.83	5.8
C27	19.8969	15.6398	28.4283	20.7449	5.90639	9.38373
C28	27.3507	17.4935	19.6821	22.7982	2.8749	9.80052
C29	24.3107	19.0796	30.0293	24.437	1.13218	4.49835
C30	31.2271	15.8317	19.5551	28.8342	1.85786	2.69414

## Sheet: Fig. 1B
	Vγ234	Vδ2neg	Vd2	TCRαβCD8	TCRαβCD4
C21	94.9	86.6	67.1	80.4	13.5
C22	87.3	93.5	40.6	96.2	16.7
C23	99.2	74.9	96.6	54.6	3.51
C24	97.6	85.6	44.7	63.5	4.34
C25	98.9	89.9	94.6	62	4.31
C27	82.6	98.7	32.7	86.9	15.6
C28	95.8	94.7	61	67.4	5.21
C29	99.4	79.4	80.6	64	4.59
C30	91.2	72.8	34.5	69.8	7.99
C31	80.7	94.8	71.1	70.2	8.39
C32	40.8	82.7		90.2	16.3
C33	83.5	87.8		76.4	12
C44	87.4	74.3	95.9	75.7	9.65
C45	74.4	96.8	32.1	85.3	14.3
C46	87.6	41.4	97.8	72.9	9.6
C47	96.1	69.1	95.1	67	5.15
C48	95	90.3	94.2	69	6.69
C49	95.6	96.2	93.1	68.8	5.72
C50	76	95.3	70.5	85.7	15.6
C51	81.4	91	45.5	78.1	13.1
C52	83.4	92.7	68.5	77.8	12.3
C53	90.5	85.2	66.2	71.1	9.42
C54	76.9	98.4	57.7	81.2	13.7
C58	86.5	38.1	38.6	51.9	2.15
C61	89.5	89.5	5.63	57	5.76
C62	65.9	46.6	14.5	55.9	11.8
C63	65.2	39	4.26	44.8	8.56
C64	93.6	93.6	68.8	85.6	8.95
C65	96.5	96.5	83.3
C66	93.8	91.3	3.76	77.2	18
C67	94.9	94.9	95.7
C68	92.9	92.9	77.1
C69	78.3	78.3	34.5
C74	65.8	65.8	39.8
C84	82.8	82.8	64.8	80.8	5.7
C85	52.7	75	24.4	51.8	3.7
C77	98.1	95.8	97.5	47.4	20.5
C82	89.3	85.7	81.8	45.8	24.3
C83	93.9	92.2	96	41.9	13.1
C71	87.3	93.4	19.5	69.5	12.7
C75	93.4	84	44.3	62.3	6.15
C78	98.1	95.4	25.9	69	5.23
C80	91.7	91.7	72.5	68.2	8.04

## Sheet: Fig. 1C
	LFC2	Log10pvalue
CAPN14	-26.3783	20.1151
IL17F	-25.3462	18.3917
IGHV3-11	-12.0122	2.79022
RP5-1056H1.2	-11.7485	3.05525
IGHV4-55	-11.5454	2.11414
CLEC18C	-11.2014	3.05375
RP5-1142A6.10	-11.2007	2.71444
PCDHA10	-11.1112	1.97547
RP11-219E7.3	-10.8498	2.18097
FOLR2	-10.8484	2.52818
TRBV5-1	-10.6858	2.00007
LCN10	-10.6122	1.72515
IGKV1D-39	-10.4968	2.37164
EBI3	-10.4501	1.66059
SIRPB2	-10.4408	1.5818
TMEM52B	-10.2637	2.17037
RP11-426L16.9	-10.1651	1.64394
PEG3	-9.99265	1.78397
DDX43P2	-9.94671	1.5819
GOLGA5P1	-9.75122	1.46229
AC015849.16	-9.73444	1.41358
TICAM2	-9.26789	1.3107
IGKV3D-15	-9.26173	1.97273
SELL	-9.05904	3.4554
ELFN1	-8.91277	1.83319
EMILIN3	-8.48298	2.63283
LGI2	-8.40205	2.37164
IGHV3-33	-7.91532	2.79893
CTB-102L5.4	-7.69929	2.34942
CCR7	-7.66123	3.60954
CTD-2574D22.2	-7.63015	1.54529
SLC11A1	-7.42626	2.04972
C9orf131	-7.31876	1.41358
RP1-91J24.3	-6.96467	1.67074
ANK1	-6.84259	2.13484
COL7A1	-6.83342	1.4182
AMPD3	-6.6806	2.1421
SYT12	-6.59315	1.64367
CR2	-6.58008	1.4451
SOWAHB	-6.56913	1.60634
ANKRD20A2	-6.52916	1.41399
CD300E	-6.52805	1.67154
UBE2F-SCLY	-6.36297	1.31785
KLHL34	-6.26902	1.56311
ITGB2-AS1	-6.19459	4.64541
LEF1	-6.1854	4.13658
ZNF683	-6.09532	2.13484
NELL2	-6.05559	3.03355
MAMDC2-AS1	-5.95181	1.70631
LINC00861	-5.78858	3.40445
CLEC10A	-5.77957	1.31247
IGHV3-7	-5.77015	1.60634
TSPAN32	-5.72546	3.60954
GZMK	-5.4117	2.50031
CXorf21	-5.18426	2.18097
ITGB2	-5.13198	4.64541
RNF212	-5.03435	1.36414
CD5	-5.00518	4.64541
AIF1L	-4.94687	1.7509
FAM129C	-4.82114	1.49314
NT5C1B	-4.76359	2.13484
GDA	-4.71997	1.5818
TRPM6	-4.71399	1.71505
FMO4	-4.63366	1.44202
SORL1	-4.49745	1.93267
C1orf162	-4.44758	1.64394
KCNA3	-4.41954	1.64367
IGHM	-4.18357	1.73879
DTHD1	-4.11559	2.16951
CD6	-4.02	1.56852
AC006129.1	-3.9619	1.67062
SH2D1A	-3.70176	1.85331
ITGAX	-3.70038	1.55275
CCDC162P	-3.6479	1.50799
KLF2	-3.52678	2.15367
KLF7	-3.42618	1.31785
HBA2	-3.4199	1.30542
SPOCK2	-3.41091	2.13484
FAM65B	-3.14568	1.7358
GSTM3	2.96071	1.35214
GIPR	3.41397	1.39069
TIGIT	3.51505	1.93267
HAVCR2	3.55813	1.51563
RACGAP1	3.63512	1.36414
ASB2	3.73152	1.30542
MAP3K8	3.75515	1.45216
LRRN3	3.98601	1.52861
LZTFL1	4.06098	1.93267
SLFN13	4.10168	2.62373
RP11-161M6.2	4.13194	1.31785
ZNF432	4.22095	1.53998
NOD1	4.33019	2.00007
ZNF345	4.45788	1.6542
ZNF549	4.55007	1.96831
IL18R1	4.55796	1.70134
FGF9	4.56428	2.13484
ENTPD1	4.57864	2.06123
TRIT1	4.60671	3.14875
ZNF248	4.62867	1.30542
DDX11	4.66974	1.59152
AC092881.1	4.71399	2.18719
UBTD2	4.71789	1.51563
WWC2	4.77218	1.30612
HNRNPA3P2	4.79166	1.95928
SLC4A5	4.89443	1.35511
DDTL	4.91668	1.41358
NCR2	4.97636	1.41358
PPP1R3E	5.04571	1.85331
ZNF30	5.04886	1.60746
SUSD1	5.05073	1.3296
PIGW	5.07964	1.53069
IQSEC3	5.08945	1.41588
METTL15P1	5.09688	1.67048
RCCD1	5.11414	1.30542
ASAH2B	5.11936	1.41358
RP11-391L3.4	5.12405	1.64394
SLFN12	5.14362	1.36414
GZMA	5.1648	4.73774
CTD-2619J13.8	5.19749	1.67154
RP11-705C15.5	5.212	1.30542
LAYN	5.33312	1.64367
SIRPG-AS1	5.35629	1.61307
ZNF584	5.38021	1.67048
AC007278.3	5.39177	1.39219
RP11-134G8.7	5.3981	1.41588
LINC01410	5.41508	1.54529
SYNGR3	5.45179	1.9175
WDCP	5.45742	1.41588
CTB-131K11.1	5.48529	1.47666
KIFC1	5.49289	1.373
SH2D1B	5.5148	2.57841
RP1-111D6.3	5.52669	1.34674
BCL9	5.54	1.99783
MIR9-3HG	5.54467	1.30437
SIX4	5.54756	2.27352
TMIGD2	5.55925	2.38058
FAT4	5.59691	1.74829
PPIL1	5.61622	1.60634
ZBTB32	5.6524	1.67048
KLHL3	5.67718	1.97547
PTPRN2	5.7033	1.34674
LRRC23	5.70622	1.30542
ZFP92	5.73063	1.38307
KLHL22	5.74568	1.67154
FGFRL1	5.74676	1.50799
ZNF34	5.77573	1.70631
NCEH1	5.78597	1.47422
RP11-644F5.11	5.8153	2.20023
SEC14L6	5.84497	1.61176
RP11-188C12.2	5.86301	1.64367
CD274	5.89515	1.30542
IRGM	5.9259	1.75684
RP11-506M13.3	5.93054	1.41358
SRXN1	5.93198	2.25632
FIGNL1	5.94153	1.59152
ZNF256	5.94418	1.62845
CDK5R1	5.97656	2.9401
URB2	6.00313	1.70134
PROX2	6.0117	1.41315
RP11-180P8.3	6.01264	1.98636
OCLM	6.02869	1.30542
ZNF738	6.03429	1.90215
KIR2DL4	6.03953	3.71245
RP11-120K19.3	6.04716	1.70631
GPATCH3	6.08153	1.55275
PRPS1P2	6.11375	1.64394
RP11-423G4.10	6.17294	1.95928
CDC45	6.24414	1.73957
ZNF35	6.25378	2.70928
RP11-546D6.3	6.25882	1.67211
RP11-338K17.10	6.27011	1.31095
STS	6.28702	1.62166
ZBED2	6.29031	2.09906
RP11-542M13.3	6.30077	1.46505
TTC30A	6.30361	1.66547
RP11-529H22.1	6.30575	1.41358
CLCN5	6.31949	1.312
ANKRD18EP	6.33293	1.64394
CTA-390C10.10	6.3403	1.41358
AC013460.1	6.35347	1.53069
NLRP6	6.35627	1.78139
ACKR4	6.36342	1.38307
YAE1D1	6.4496	1.95063
ZNF239	6.4807	1.53069
ITPRIPL1	6.48114	1.64231
BRIP1	6.49117	1.85331
RP11-845M18.6	6.50277	1.64394
RP11-563J2.2	6.52405	1.60634
TIGD7	6.52631	1.36414
ZNF282	6.53053	1.44202
RP11-686D22.10	6.53103	1.80657
CTD-2313F11.1	6.53481	2.2588
RP3-425C14.4	6.55624	1.61176
CTC-343N3.1	6.57101	1.70631
AMZ2P2	6.6054	1.58953
RP5-1091N2.9	6.60606	1.30437
CA10	6.62331	3.30301
ZBTB26	6.62715	2.51877
ADPRH	6.63561	1.36414
ZNF565	6.6374	1.55393
RP11-401P9.7	6.64299	1.51563
AC010642.1	6.69969	1.82209
METTL24	6.72233	1.63539
C1orf112	6.75107	2.53358
RP11-1024P17.1	6.81749	1.95928
IRAK2	6.82462	2.00007
RP11-2C24.9	6.83088	2.18097
PINK1-AS	6.86367	1.44202
MGAT3	6.87923	1.64367
RP11-572O17.1	6.88022	1.80587
LY6G5B	6.90391	1.98351
PAK6	6.90524	1.62166
ATXN7L2	6.95392	1.62166
RP11-214O1.2	6.98657	1.70134
AC136352.3	6.99944	1.74829
LINC00943	7.0045	1.60634
EFCAB7	7.00652	1.9669
HLA-DOB	7.01441	1.52861
RP11-571I18.5	7.04013	1.44349
FSD1	7.04838	3.42977
ZNF449	7.05418	1.4273
CCR9	7.1049	2.55318
TRO	7.11494	2.04972
SUV39H1	7.12341	3.03355
KLHDC7B	7.15332	2.73156
RP11-109E24.1	7.16354	2.26888
CAPS2	7.16691	2.61313
TAF9BP1	7.17866	1.62845
PQLC2	7.18587	1.50644
CTB-43I4.1	7.19902	1.64394
CTD-2647E9.3	7.23881	1.9175
AC007278.2	7.28289	1.71505
IGIP	7.39718	1.78397
ZNF613	7.43796	2.73156
NMUR1	7.45206	3.40445
C9orf47	7.49387	3.20967
SLC46A1	7.49774	2.05441
S1PR3	7.52334	4.08876
GATSL3	7.53264	1.99996
ADGRG3	7.54056	1.89235
AL109761.5	7.5708	2.00547
CLNK	7.57341	3.24055
IRF5	7.57492	2.00007
ZNF726	7.65502	2.00007
RP11-473I1.9	7.68033	2.08155
RP11-142L16.2	7.70223	2.27074
ZFP69B	7.70952	1.89709
LILRP2	7.70968	5.21787
TMEM147-AS1	7.71424	2.62529
PAQR6	7.71959	1.85331
ZNF845	7.81491	2.51877
TNFSF4	7.97829	2.18097
RAB23	8.02764	3.2018
MANEAL	8.04222	2.21979
PROKR1	8.10287	2.65257
FZD4	8.11393	1.39647
PPP1R3D	8.15442	2.29429
PAQR4	8.16633	3.40445
SLC14A1	8.29842	2.39312
AIM2	8.32049	3.30301
FCRL4	8.35804	3.62853
ZNF473	8.36551	2.63283
RP11-205M5.3	8.60327	3.02165
KCNE4	8.90577	1.34588
PMP2	9.26655	1.62845
AMZ1	9.2667	3.98742
CTD-2207L17.1	9.27489	3.05525
GSG2	9.57195	4.64541
UGT1A8	9.74762	2.18097
IGKV2-28	9.88597	1.73879
IGHV1-18	9.92267	2.63283
RP11-63A1.4	6.40217	1.3003
RP11-2C24.3	6.72206	1.29912
CDC6	5.13033	1.2916
LCMT2	5.87461	1.2916
NRSN2	6.07907	1.28518
RECQL4	5.89622	1.28269
RTEL1	5.46375	1.28269
CCDC141	5.11932	1.27076
RP11-1094M14.5	6.19813	1.26716
ZKSCAN8	4.29154	1.26675
AC144831.1	6.14261	1.26543
SLC29A3	4.35343	1.26543
AC007349.7	4.95264	1.26543
LRP5L	4.24637	1.26543
LINC01550	-2.86998	1.26543
RPL23AP22	5.4235	1.2624
RANBP17	6.12327	1.2624
SLC22A15	6.4525	1.26222
ZNF16	5.31827	1.26222
CTD-3022L24.1	-6.34796	1.26222
ITGA1	3.04312	1.26222
CCR5	4.02587	1.25669
RP11-62J1.3	6.67128	1.25386
PRDM15	4.40005	1.25363
PLXNA4	5.58059	1.25363
CDKL4	6.61785	1.25336
RP11-171I2.2	6.7048	1.25329
NUDT17	4.25	1.25329
KIF26B	5.09447	1.25218
IRF4	2.9734	1.25218
NFIL3	3.28927	1.25177
IFI44	-2.91336	1.24793
ZNF132	5.86652	1.24548
RP11-90E5.1	6.82608	1.24548
RP11-93B14.9	5.83704	1.2435
TMEM51-AS1	-7.61888	1.24155
ALG10	5.83582	1.23164
SSBP3-AS1	6.64785	1.22899
ZNF485	5.52126	1.22899
RP11-271C24.3	6.18126	1.22899
FAM47E-STBD1	6.16427	1.22899
DPY19L2	5.36372	1.22899
ITGAE	3.93899	1.22899
B4GALNT3	-5.83189	1.22759
RP11-98J23.1	6.08051	1.21499
SMIM10L2A	6.30108	1.21126
CARD6	5.44341	1.21126
PDCD1	-6.14676	1.21126
DDX20	4.53605	1.20342
RP11-264L1.3	-9.5017	1.20014
RP4-635A23.6	4.78762	1.20014
SLC1A2	-5.97797	1.20014
FPGT	5.10253	1.20014
CCRL2	2.86396	1.20014
SMIM11A	6.07145	1.1989
RP11-798G7.8	3.71487	1.19671
KLHL33	-3.97567	1.19434
ZCCHC18	5.95282	1.19144
RP3-461P17.10	5.66996	1.19144
CCNF	4.18062	1.19144
GAREM2	6.63034	1.19144
ZNF169	6.34887	1.19026
TRIM65	5.25799	1.19026
MME	-7.07989	1.19026
EMP3	-2.90578	1.19026
PZP	-4.73938	1.1815
RP11-403P17.6	5.71928	1.18146
RP11-65L3.3	6.17441	1.18146
RP5-864K19.6	-5.2883	1.18146
RP11-23P13.6	-7.51308	1.18146
PLK4	4.7214	1.18146
TPBG	4.33804	1.17615
SEPP1	-4.37794	1.17615
KRT8P43	-6.27102	1.1732
NECTIN3	4.00294	1.17246
CD160	4.13891	1.16993
PLEKHA7	-4.36843	1.16928
MPDZ	5.13385	1.1645
RP11-417E7.2	5.67384	1.16075
PMEL	6.84846	1.15876
NUP43	2.69604	1.15582
S1PR5	-6.49629	1.13779
ZNF627	3.47511	1.13779
ZNF641	2.6492	1.13621
INPP4B	-3.0425	1.13621
AHRR	5.42258	1.13067
AFAP1L2	4.19347	1.13067
CTD-2331H12.8	6.58851	1.12615
RP11-18B3.2	6.48022	1.12615
C3orf14	5.09992	1.12615
WDR90	3.70555	1.12615
KRT86	5.04655	1.12615
ATAT1	5.91658	1.12329
TGIF2-C20orf24	6.2308	1.12329
PGBD4P1	4.67197	1.12267
ZNF589	4.18445	1.12267
LRRC3	7.82959	1.12186
KIAA1462	5.95106	1.12186
AL109923.1	-6.24677	1.11947
CTA-445C9.14	6.10802	1.11819
MS4A1	-5.82796	1.11819
CD28	-4.43156	1.11819
BCL6B	4.91416	1.11281
RP11-75L1.1	5.17947	1.11281
KRT81	4.25769	1.11281
PSMC3IP	6.06207	1.11143
HBA1	-3.83364	1.10964
TMEM79	6.07016	1.10545
CD3EAP	-3.06451	1.10545
C1QTNF3	5.99638	1.10545
BIVM-ERCC5	5.13222	1.10545
APBA2	-3.24571	1.10545
RTP4	5.90806	1.09947
C8orf58	4.75249	1.09422
ZKSCAN2	5.44551	1.09331
FES	4.9468	1.08034
CTD-2576D5.4	5.70777	1.07875
E2F7	4.99199	1.07875
RP11-402N8.1	-7.0419	1.07875
ACVRL1	-4.86188	1.07875
CIDEC	-3.88583	1.07763
USP2-AS1	-4.87016	1.07272
AKAP5	3.71132	1.07272
RBM12B-AS1	5.37948	1.07258
FAM109A	6.31343	1.06517
EEF1A1P3	5.71101	1.06476
UBR5-AS1	6.09625	1.06476
TBL1X	5.10214	1.06476
ICK	4.02448	1.06476
ZBTB33	4.53913	1.06476
ATP8B4	3.07336	1.06476
ANKRD30BL	-5.11638	1.06014
CD38	3.19101	1.06014
TRBV7-6	5.66965	1.0595
RP11-16K12.2	6.24553	1.05918
LRRC8E	-9.12139	1.05918
RP11-265N6.2	6.34963	1.05918
RP11-63P12.7	-6.51978	1.05918
CHSY3	6.68891	1.05918
RP11-701H16.4	3.80019	1.05918
TRIM16	5.25849	1.05918
S100A4	-2.5881	1.05918
PVT1	3.12934	1.05452
RP11-686D22.8	5.76063	1.05447
FBXW4P1	6.32403	1.05447
E2F3P1	6.02539	1.05447
RP1-20N2.8	5.71528	1.05447
IL10	-6.16801	1.05447
CASC10	-6.8566	1.05447
AC006042.8	5.99677	1.05447
HAS2	6.48911	1.05447
RP11-87H9.4	4.76339	1.05447
MGAM2	-5.75678	1.05447
ARSD-AS1	-5.8892	1.05447
POLL	4.28042	1.04946
CCDC113	-6.46445	1.04926
IFIT1	5.7402	1.047
RP11-10O17.1	6.2385	1.04408
BMF	3.32156	1.04248
RP5-1086K13.1	6.17181	1.04199
DDX12P	5.20215	1.04199
ST6GALNAC2	4.35296	1.04199
GBE1	4.15827	1.04199
ERI1	3.353	1.04199
GALNT4	5.10446	1.04147
SLC23A2	3.25992	1.03898
INIP	3.02466	1.03754
OASL	-2.81853	1.03747
MSS51	6.40351	1.03713
RP11-274B21.1	5.81168	1.03625
GPR39	8.74414	1.03625
ZC2HC1C	-4.85322	1.03625
PIGA	2.90828	1.03625
HCK	-5.36682	1.03603
RP4-724E16.2	5.97828	1.03395
ZKSCAN7	6.01889	1.03248
RP11-713M15.1	4.33464	1.03248
GPX8	7.15927	1.03201
FXYD2	-5.98242	1.03036
UBD	5.67635	1.02877
PKI55	5.75005	1.02877
CCL20	5.50307	1.02877
BMS1P14	-5.69405	1.02877
SFXN2	4.44107	1.02877
BMPER	6.79096	1.02877
INPP1	4.30203	1.02877
COX20P1	-5.50556	1.02877
B3GNT7	3.32951	1.02877
EOMES	-5.08925	1.02808
SGMS1-AS1	6.14665	1.02808
FBXL2	4.52363	1.02665
SLC5A6	3.43564	1.02543
A2M-AS1	-4.86967	1.02487
RP5-1024G6.7	7.67558	1.02312
NKIRAS1	4.76919	1.02073
C10orf2	5.58772	1.01735
KHDC1	6.24647	1.01734
FAM120C	3.86011	1.01511
PGBD2	3.78624	1.01511
RP11-23J9.5	5.83529	1.01436
SMKR1	-6.01637	1.01436
ISY1-RAB43	6.02093	1.01436
PADI4	-5.19163	1.01436
LINC00854	6.28125	1.01436
RP11-22B23.1	5.18416	1.01436
RP11-521I2.3	5.40832	1.01436
ZNF667	-4.27013	1.01436
IL2RA	5.06307	1.01436
MSANTD4	3.39532	1.01436
PDLIM7	3.85003	1.01436
PABPC1P3	5.92704	1.01404
FANCC	4.65754	1.01404
RSG1	6.24547	1.01387
CXCL9	-4.65646	1.01387
SLC35F2	4.6254	1.01387
RP11-77K12.7	-5.4053	1.01078
SOX4	-3.50839	1.00669
FAM64A	5.96723	1.00463
RITA1	4.14577	1.00463
LTB	-2.44138	1.00212
PRKCI	3.74536	1.0018
RP1-151F17.2	4.47181	1.00176
ALDH3B1	5.29641	0.996539
SOX13	-4.60714	0.995851
CTD-2196E14.9	-5.56105	0.995593
PCDHGB7	8.52535	0.993876
RP11-344N10.5	5.49223	0.992466
LZTS2	3.56447	0.9897
RP11-23N2.4	5.92179	0.989319
CTD-2033D15.3	3.87444	0.989319
TENM1	-3.25301	0.986615
DLGAP1-AS2	3.70971	0.984724
RP11-296O14.2	7.55261	0.983217
METTL18	4.05244	0.983217
RP11-295D4.3	4.84352	0.981549
RP11-10C24.3	4.62014	0.981383
TVP23C-CDRT4	6.15075	0.981216
CTD-2014D20.1	-5.8944	0.981216
ZNF284	5.6973	0.97848
MANEA-AS1	4.9576	0.978315
RXRG	8.52842	0.977943
GNGT2	4.89573	0.977613
RP11-216N14.7	4.29004	0.976912
PTPRD-AS1	7.58158	0.976748
RP3-405J10.3	-4.12555	0.976748
CUL9	4.33453	0.976748
RNF138P1	3.98334	0.9694
RSPO1	-6.37597	0.9694
PDZD3	-2.98416	0.9694
AGPAT4	-3.80185	0.96936
CTC-351M12.1	5.26336	0.96847
SERPIND1	6.14973	0.966697
GPRASP1	4.60331	0.960824
ENC1	-4.64363	0.960745
RP11-23J9.4	5.32263	0.957621
RP11-507K2.6	5.54214	0.957621
RP11-2H8.4	4.72594	0.957621
RP11-158H5.8	-4.95922	0.957621
RMRP	-8.06228	0.955264
COL23A1	4.57339	0.955108
RP11-44F14.7	5.91109	0.955108
C9orf66	3.44412	0.955108
ULK2	4.00905	0.955108
GINS3	5.0156	0.954286
LACTB2-AS1	5.67816	0.953388
MARK4	4.8778	0.953271
CHRNA5	6.33221	0.95086
SLC7A4	3.82297	0.950588
RP11-810M2.2	4.91203	0.950588
PLD2	3.8828	0.950588
TRGV9	4.24171	0.944431
YWHAEP7	4.69277	0.94184
GOLGA8N	4.189	0.939982
RP11-420K14.6	5.52889	0.936817
MTMR7	4.61083	0.936667
BTC	7.40659	0.934869
RP11-582E3.6	3.89482	0.934869
RP11-206L10.9	4.35873	0.934869
RP3-509L4.3	5.73933	0.934122
LRRC34	3.99648	0.933562
PCAT29	4.42764	0.933562
FGGY	4.57661	0.933562
AC093690.1	4.39194	0.932111
XKR9	6.79054	0.932111
CCDC122	-2.60939	0.931963
TAS2R14	5.62271	0.931554
RP11-274A11.3	4.91111	0.930665
ILDR2	6.46588	0.930665
OR2A9P	-4.9028	0.930665
PTPN2P1	-3.8576	0.930665
RP11-423P10.2	4.75047	0.930443
CTC-529I10.1	5.35689	0.930295
DDX25	-4.50006	0.930295
ATP1B3-AS1	4.82256	0.930295
RP11-709D24.8	6.05304	0.930295
ZNF582	5.85846	0.930295
MAGEE1	5.6963	0.930295
MARK2P8	5.49594	0.930295
CCNL2P1	4.55546	0.930295
HUNK	6.01244	0.930295
TAS1R3	6.05611	0.930295
LGR6	-5.26521	0.929888
CSF2RB	-4.70959	0.929002
RP11-737O24.2	4.76842	0.92387
GID4	4.33067	0.921543
SLC22A3	7.24178	0.920168
LYPD6	-5.35262	0.920168
S100A8	-3.34263	0.920168
ZNF594	5.70988	0.919879
BBOF1	-4.0385	0.911793
RPS11P5	-3.42871	0.911793
PELO	3.81714	0.911793
IL18RAP	3.82928	0.911793
PHACTR1	-4.03616	0.911793
KIFC3	3.82228	0.910377
TFR2	5.26883	0.910342
ZFHX2	-5.13936	0.910342
ZNF300	4.73408	0.906789
RP11-429G19.3	5.14179	0.904308
SLA2	2.75745	0.904308
GPR55	4.64404	0.899698
SLC16A14	5.09659	0.898837
AP000580.1	5.5708	0.897155
ZNF483	5.76742	0.897155
PDE4A	2.72264	0.897155
FASLG	2.84399	0.897155
RP11-426C22.5	6.07623	0.896538
CTA-243E7.4	6.0853	0.896538
IL12RB2	2.68693	0.894899
EIF3CL	-5.34602	0.894592
RAD51AP1	4.81372	0.892044
RP11-332M2.1	4.41446	0.889208
RP11-188P20.3	7.20328	0.888032
ADPRHL2	4.03928	0.885189
ZNF782	3.74465	0.884556
RP1-187B23.1	5.02633	0.87641
RP11-142M10.2	5.4573	0.875626
AP000936.1	4.5234	0.875626
MAL	-2.79908	0.875626
RP11-503E24.2	5.08611	0.872021
IGLV3-19	-5.98673	0.872021
FHOD1	3.05394	0.872021
NOSTRIN	-4.12076	0.86851
RP11-440L14.1	4.50317	0.867484
RP11-864N7.4	8.01587	0.867484
ACTL10	5.56783	0.865409
KCTD1	-5.51771	0.863438
MORN3	-3.2563	0.860436
NTNG2	5.69056	0.859995
MIPOL1	-2.92922	0.859995
CEMP1	5.33867	0.859618
RP11-800A18.3	4.7616	0.859618
PLCH2	4.89721	0.859618
GP6	4.92538	0.857329
FSIP1	4.65523	0.857329
KCTD21	3.69815	0.857329
RP11-32B5.7	4.14387	0.857173
RP3-414A15.12	7.21462	0.857173
IL15	3.98961	0.857173
CTD-3099C6.9	4.74341	0.854773
KLB	4.82586	0.852386
FAT2	-6.17398	0.852231
RP11-368P15.3	5.28093	0.84952
VANGL2	-8.01359	0.848753
LIMS1-AS1	5.40649	0.848753
CD40	4.56385	0.848753
PLPP6	4.26079	0.848753
APEX2	3.99099	0.848753
FCER1A	-3.90181	0.848753
CH507-24F1.2	5.46517	0.848048
AC144652.1	4.33383	0.848048
ZBTB45	4.22967	0.846795
IGHV4-59	5.56968	0.845302
MDC1	3.25119	0.842967
RP11-101O6.2	7.28874	0.842785
KIAA0196	3.15633	0.840854
IGHV4-28	-6.99662	0.838722
FAM35CP	4.86878	0.836213
RP11-4B16.1	4.21171	0.836213
AC015971.2	3.74205	0.836213
RP11-367J11.2	-3.07891	0.836213
CLOCK	-2.56106	0.836213
RP11-408A13.4	4.33337	0.836123
RP11-53B2.3	5.74151	0.836123
POMK	4.3501	0.832978
RP11-756P10.6	-2.6779	0.83283
ROBO3	-3.5655	0.831444
RP3-368A4.6	4.01577	0.830796
RP11-894P9.1	4.31065	0.827689
CTD-2054N24.2	5.13144	0.825882
PCDHGB2	6.62101	0.825649
SGO1	4.69705	0.825214
ARHGAP19	3.17119	0.825214
RP11-244H3.1	4.00732	0.824227
SERPINB9P1	5.0533	0.824227
TULP3	3.51954	0.824227
GALR1	-6.69408	0.824227
RP11-66N24.4	4.2785	0.824227
FABP1	-2.68234	0.824227
ADAM12	6.05034	0.824082
GLS2	5.49962	0.8218
MYO15B	-2.85489	0.8218
NEFL	-6.72327	0.819501
RP11-382N13.3	-6.06572	0.818814
FAM110B	5.70184	0.817614
RP11-362K14.5	4.55045	0.816104
CMYA5	-4.01335	0.815678
CRABP1	-3.39052	0.81511
AC074141.1	6.98602	0.814316
LRRK1	-3.20265	0.814316
RPL7P52	5.99456	0.813665
HTR7	-4.29442	0.813467
PLA2R1	-4.47812	0.812902
RP11-360N9.2	3.36795	0.811578
FUT6	-4.74564	0.809893
RP11-417F21.1	4.28112	0.805236
SLC18B1	-3.13402	0.805236
RLIMP1	3.30787	0.803824
MOSPD1	3.5956	0.803741
PLPPR2	4.94775	0.803188
MAPK12	3.26284	0.801948
IL17RE	-4.91512	0.800986
PCDH12	4.57706	0.800986
ACSS2	-3.58569	0.800986
KLHL11	4.34081	0.800547
RP11-107I14.4	-6.30987	0.800547
RP11-517I3.1	5.49398	0.800355
RP11-28G8.1	5.12789	0.798739
PRPF40B	3.81003	0.796913
OTUB2	4.7882	0.796396
MTMR9LP	4.85437	0.794931
RP11-327F22.1	4.66095	0.792743
BICC1	5.78261	0.792743
RP11-1094M14.11	3.71403	0.792743
RPPH1	-3.19797	0.792743
SOX2-OT	7.02508	0.78928
HAPLN3	4.56782	0.788612
PEX19	3.52885	0.788612
MALL	-2.86013	0.788612
R3HDML	-4.57305	0.786934
RP11-158G18.1	5.15976	0.786349
PEX3	3.92001	0.786349
RP11-949J7.8	4.40344	0.784812
CROCCP3	2.83962	0.782121
PGAP2	3.48375	0.779683
ATXN7L1	-3.61799	0.779683
KIT	2.63842	0.779683
IDI2	-5.73186	0.779343
MICAL2	-2.96224	0.779343
LYZ	-4.0316	0.779343
BBS10	4.4454	0.779291
ITFG2	3.54327	0.779291
SMC1B	4.57988	0.778768
MFSD2A	3.74929	0.778768
TMIGD1	-3.02923	0.778768
ALG2	3.84558	0.778768
CREB3L4	5.19457	0.778664
NPY6R	5.62022	0.778325
LINC01411	-5.85682	0.774717
KIF19	-5.23999	0.774717
RGS17P1	4.60772	0.774355
PEX12	4.01132	0.773426
AP001432.14	5.59918	0.773039
LINC00894	4.27976	0.770523
XXcos-LUCA16.1	5.30851	0.767766
DUSP8P5	5.21414	0.767766
TG	-4.23506	0.767766
LINC00607	-4.6731	0.767766
AC003104.1	4.228	0.767766
SCNN1B	-4.46698	0.764143
CD27	-2.45487	0.761552
RP11-142O6.1	-4.94134	0.761101
ANGPTL7	7.58916	0.760801
PSTPIP2	4.27224	0.759625
TRGV7	3.55008	0.756962
SEMA3B	-4.2484	0.756962
TP53I3	-3.28686	0.756962
ERCC6L	6.61779	0.754537
WDR91	3.73684	0.754537
SLC27A3	3.82709	0.754537
CTD-3076O17.2	5.72254	0.754389
PDE8B	5.45785	0.753625
RP11-640N20.4	3.928	0.753625
MBD6	3.35924	0.753625
SH3GL2	7.57711	0.753625
STK36	3.88139	0.753625
INPP5F	2.62428	0.753625
BMS1P4	5.44067	0.749629
SHC4	4.22317	0.749629
IFIT5	4.30301	0.749629
TRIM21	4.05204	0.749629
STX19	5.3961	0.748946
VAV2	2.95724	0.748727
SLC6A20	-3.18139	0.747827
ZNF343	-2.60253	0.747827
CTD-2145A24.5	4.2978	0.74722
TSTD2	4.45564	0.738571
ADRB1	3.06951	0.738571
RP11-147L13.15	4.02644	0.738071
VASN	3.24421	0.73762
ARHGEF34P	-4.16108	0.735489
AHNAK	-2.64368	0.735159
AHDC1	3.52366	0.734592
CH507-254M2.3	5.58758	0.734592
RBMS2P1	5.28374	0.73431
RP11-348N5.9	4.08591	0.734051
PHOSPHO1	5.59831	0.734051
ANKRD35	5.14341	0.734051
RPL12P38	-3.8953	0.734051
ALG8	3.64876	0.734051
RP11-705C15.3	4.08909	0.734051
ANO1	5.36926	0.73175
MBNL1-AS1	3.12761	0.73175
ANXA1	-2.39971	0.731258
GNRHR2	-4.92129	0.730978
RP11-20B24.6	4.99056	0.730978
AC083843.1	4.17297	0.730978
ZNF625-ZNF20	4.54292	0.730184
MAP3K4	3.23042	0.729065
IGHEP2	4.88264	0.728972
RNF128	3.52141	0.728344
RP11-75C10.6	-3.32338	0.728344
HNRNPA1P9	6.47019	0.727369
OR2A1-AS1	-4.33608	0.727161
RP11-154J22.1	-3.33656	0.727161
SLC16A10	-3.18109	0.726999
TLL1	-5.74196	0.725888
SEMA4C	-2.5051	0.725888
FAM111B	4.59487	0.724827
AC006277.3	5.35107	0.724827
ICMT	2.91914	0.724827
TMEM267	4.29245	0.721704
HYMAI	6.04987	0.721475
RP11-380B4.3	7.41439	0.721475
WDR76	3.59799	0.721475
TM6SF1	4.19053	0.721475
MIR194-2HG	-2.90559	0.721475
AC147651.4	4.11333	0.719217
HOXB2	3.56103	0.719217
CTD-2547L24.3	2.51192	0.719217
TET3	3.69973	0.719217
COBLL1	-2.92385	0.719217
PLAC8	-2.44153	0.719217
LGALS3BP	-3.38178	0.719217
BCAT1	-3.9366	0.718853
RP11-638I8.1	7.3791	0.718489
ZBTB42	5.05125	0.714983
CTD-2574D22.4	4.38197	0.712042
AF230666.2	5.32455	0.711751
AF131215.9	4.68598	0.708831
ADPRHL1	-4.10241	0.708232
CTTNBP2NL	-3.07341	0.707035
MEP1A	-3.58818	0.707035
HSPA8P4	5.40883	0.706129
FCRLB	5.23068	0.705269
CSF3R	-4.23439	0.705269
VIPR1	-3.00991	0.705269
MUC20	-2.4712	0.705269
RP11-433J20.1	-6.57028	0.704631
TMC4	-3.81029	0.70362
RP11-21L19.1	-5.16633	0.703269
PHBP12	6.2448	0.703269
ADAMTS6	-4.125	0.703269
USP2	3.9824	0.703159
DPY19L2P2	3.11838	0.702918
AC073410.1	6.89757	0.701911
TNN	-5.76633	0.701911
ASS1	-2.74535	0.701868
MKRN2	4.18803	0.701256
C15orf41	3.8172	0.700711
LINC00954	3.83163	0.700711
TTC21A	4.1938	0.698427
PRKG1	3.68492	0.697972
DICER1-AS1	4.47066	0.696588
RP11-399C16.3	6.66832	0.696437
ZNF469	4.80851	0.696437
CTB-109A12.1	4.34922	0.696437
RRAD	-2.73896	0.696437
SULT1A1	-2.91782	0.696437
KIAA1644	4.58988	0.695617
RP11-395B7.2	-3.40863	0.695617
TRMT44	3.35779	0.695574
B3GNT3	-3.65926	0.695574
FCER1G	3.13164	0.695509
RP11-665C16.1	4.35788	0.694026
VWA9	3.77042	0.692804
ZNF607	3.82998	0.691969
EPHA4	-2.67381	0.690689
RP11-245J9.5	4.42157	0.690519
CTD-2547H18.1	-5.72929	0.690519
PLA1A	-5.92719	0.689009
TRAV8-2	-5.66309	0.689009
RAD17P2	4.70849	0.683233
RPL23AP58	-5.14173	0.682961
JAM3	3.84038	0.682961
HBB	-2.53549	0.682961
MASTL	2.79678	0.682814
ZNF146	3.76483	0.682814
ZXDA	4.3883	0.681478
METTL4	4.11369	0.681311
HAP1	4.31683	0.680332
DPP6	-4.54845	0.679584
CD4	-4.44261	0.679584
RP11-677M14.7	6.53962	0.678381
RP11-767N6.2	5.35668	0.678174
NEIL2	3.4615	0.671498
CTC-523E23.5	-2.62497	0.671498
AF127577.11	5.73125	0.671437
PECAM1	-2.54057	0.670216
TMEM86A	4.2867	0.66912
SLC9B2	3.56774	0.668593
ALMS1-IT1	4.79469	0.667319
AP004289.1	5.85889	0.667178
AJ003147.11	5.18881	0.667178
RP11-982M15.2	4.10969	0.667178
STXBP5-AS1	5.21643	0.667178
METAP1	3.25033	0.667178
RP11-613M10.8	5.44133	0.665305
TUBB6	-2.94477	0.665044
KCNRG	4.46418	0.664582
AP4B1-AS1	3.76124	0.664582
B4GALT7	3.40862	0.662621
CAMSAP3	-3.69821	0.662621
GATM	4.09362	0.662621
SLC39A5	-4.13752	0.662621
PHLPP1	-3.60028	0.662621
CDC23	3.78966	0.661324
RMI2	3.49161	0.660946
ME3	-3.3702	0.660946
CRACR2B	2.85969	0.660946
TNFRSF25	-4.24686	0.660032
SLC16A6	3.01875	0.659992
RP11-107E5.3	2.44501	0.659992
PRKCB	-2.11809	0.659992
FDXACB1	4.20947	0.658803
AC007283.5	5.13837	0.658763
HMBS	3.14691	0.658467
IL12A	5.08179	0.653784
ZSCAN20	4.76946	0.65308
SNX25P1	4.35187	0.652046
CYP2B7P	-5.02621	0.651209
STAB2	-3.93666	0.650761
DYNC2LI1	3.63615	0.648919
RN7SKP163	5.83064	0.648049
RP11-110J1.2	-4.04221	0.648049
C18orf21	4.00946	0.648049
HABP4	3.18171	0.647104
TNFRSF4	-2.83611	0.646391
RP11-1094M14.8	3.42986	0.646391
LOX	3.85541	0.646257
RP11-10J5.1	5.87226	0.645623
RABL2A	2.69127	0.645565
CCDC168	4.34801	0.64474
GDF11	3.26679	0.64474
C12orf73	3.10476	0.64342
ZDHHC14	3.31594	0.64342
DCLRE1B	3.18735	0.642942
LPAL2	3.217	0.64237
BHLHE41	-3.89411	0.64237
ANKDD1A	4.29855	0.64237
DLC1	-2.44785	0.64237
GZMB	2.57131	0.64237
RP5-1074L1.4	5.92445	0.642294
LINC01480	4.53999	0.642294
LINC01134	-5.13239	0.642294
PPIP5K1	2.81771	0.642294
SYMPK	2.1186	0.642294
IGKV1D-16	-5.35102	0.642294
PSMD10P1	5.87265	0.642046
DXO	3.0038	0.642046
GIMAP8	3.491	0.641932
IGKV3-15	-4.6497	0.641932
RELN	-3.44934	0.641722
KRBOX4	3.76325	0.639899
AC046143.3	5.25877	0.639577
AMIGO2	-2.64937	0.63935
RP11-567C2.1	-5.3892	0.63797
C9orf84	5.11621	0.63797
RP11-861E21.2	5.18659	0.63797
GDAP1	4.50321	0.63797
PCAT1	-3.75747	0.637838
IPO8	3.23281	0.637838
FAM160A1	4.77354	0.637687
AMN	-3.05723	0.637216
RP11-295B17.6	5.58388	0.637065
AC084219.4	5.1003	0.630413
SRP54-AS1	3.61439	0.630413
P2RY2	-4.18473	0.630413
RP11-493E12.2	7.13952	0.630413
AP001062.7	3.59528	0.630413
RP4-773N10.4	4.88352	0.630413
TMEM14EP	4.01186	0.630413
RNF183	6.17707	0.630413
KAT2A	3.52111	0.630413
PTAFR	-3.55041	0.630413
PI4K2A	3.70808	0.630413
KLRC4	4.2837	0.630413
CSF1	2.22199	0.630413
SGK1	-2.13987	0.630413
CEACAM7	-2.74756	0.630413
BMS1P2	5.40051	0.630024
ANGPT1	5.35523	0.630024
TTLL11	4.81832	0.630024
SLC7A5P2	-5.51479	0.630024
CTD-3222D19.8	3.54128	0.630024
PPP1R3B	3.04806	0.630024
GRAP2	-2.83987	0.630024
KCNMA1	-3.62948	0.629635
RP11-875O11.1	4.17752	0.629099
BTBD10	4.32563	0.62884
CHRD	-4.46324	0.62871
CNTD1	3.17076	0.628323
RP11-35G9.3	3.19435	0.62764
GOLGA8R	5.1382	0.626518
TMEM163	5.15743	0.626518
NLRP3	-4.26056	0.626518
MIR34A	-4.18785	0.626518
BACE1	-3.41951	0.626518
BEND4	3.58104	0.626518
PTK2	-2.95216	0.626518
HSPG2	-3.33291	0.626518
RSPH14	-6.1828	0.625655
RWDD2A	5.57638	0.62419
PRSS21	4.02728	0.62419
ENPP4	3.34647	0.62419
IGKC	-4.30901	0.623368
ABHD16A	3.7561	0.623332
SLC17A4	-2.50355	0.620513
INTS6-AS1	3.99445	0.620404
RP6-218J18.2	-3.15838	0.620404
CENPL	3.34303	0.620404
RP11-44D5.2	5.47865	0.620404
LIG3	2.81232	0.620404
FHIT	-3.46237	0.620404
CDH24	2.89922	0.620278
NONOP2	4.41329	0.619228
MRPL17	3.97234	0.618632
GYS1	3.16283	0.617911
PIK3CA	3.08094	0.617227
HSD11B2	-3.19551	0.615736
LINC01521	-3.44842	0.615396
FAM66C	4.27388	0.615396
TSPAN9	-3.72393	0.615396
RP11-468E2.4	3.68884	0.615396
RP11-255C15.3	6.3593	0.615288
SLX4	3.44207	0.615288
KCNMA1-AS1	-4.65443	0.615288
FAM83D	4.05939	0.615288
RAB9A	-2.34577	0.615288
ZNF671	3.99437	0.614429
TRPM2	3.23519	0.612895
AC010761.8	4.25027	0.612681
SLC4A4	-2.89684	0.612432
WDR5B	3.72218	0.610834
MLPH	-3.79649	0.61055
MRM2	3.21441	0.610462
HNRNPA1P50	5.71527	0.610356
CHI3L2	4.25011	0.610356
SOCS7	3.21026	0.610356
PRKCDBP	-3.4397	0.610356
PKHD1	-5.17763	0.610356
STAG3L4	3.50074	0.610356
PXN	-3.05011	0.610356
TOPBP1	2.14232	0.610356
FKBP9	-3.54699	0.610356
DLGAP1	6.38187	0.61032
CPSF4	3.3418	0.61032
KCNQ5	3.32869	0.61032
LYPD3	-2.41411	0.61032
RP11-690I21.1	5.37634	0.609931
FRMD1	-2.76643	0.609701
CXCL3	-3.29287	0.609701
TRABD2B	7.50678	0.608483
RP11-131H24.4	3.99956	0.606811
CTC-550B14.7	4.13479	0.605076
RRM2B	2.46792	0.605076
ADGRD1	4.58209	0.605041
POLR2M	2.85069	0.604953
PHGR1	-2.75065	0.604656
FA2H	-3.65293	0.603347
TMEM181	2.80032	0.603347
GUCA2A	-2.56205	0.603347
RP11-199F11.2	4.55356	0.603191
CHST10	3.23878	0.602338
PTENP1	-3.12964	0.602338
MIR600HG	4.57858	0.602338
KCNG4	-4.73056	0.600846
FKTN	3.48914	0.600188
NAP1L3	-3.56052	0.600188
KIR2DL3	4.33132	0.600171
DDI1	6.40256	0.598565
RP11-141B14.2	4.74668	0.598272
RP11-348N5.7	4.06587	0.598272
TGFA	-3.62043	0.598272
NUP155	2.62035	0.598272
CKB	-2.63572	0.597721
STOML1	3.90463	0.596691
PATZ1	2.76366	0.596159
NAPSB	-5.85716	0.595714
RP11-43D4.2	4.7361	0.595183
ZNF347	-2.93886	0.595183
ERN2	-3.68825	0.595183
PTPDC1	2.491	0.594961
TBC1D25	3.34602	0.594961
STEAP3	2.94517	0.594859
RANBP10	3.2714	0.594859
MYO1A	-2.55085	0.594176
CDHR5	-2.71754	0.593307
SPINT1	-3.2336	0.593307
LRP4	3.9731	0.59329
LEAP2	4.35783	0.59329
ZNF615	3.06045	0.59329
NPHP4	4.17004	0.59329
GPSM1	3.67898	0.591099
IGKV3D-11	5.54078	0.591099
HLA-DQA2	-4.21315	0.591099
SHISA2	-4.8958	0.591099
ENPP3	4.49312	0.591099
RP11-848G14.5	4.43478	0.591099
FAM161B	3.18219	0.591099
SLC4A10	-5.21733	0.591099
NCAPH	3.58977	0.591099
ZNF66	2.78431	0.591099
ZNF558	2.33184	0.591099
TRAV38-2DV8	3.42025	0.591099
RTKN2	-2.44514	0.591099
MYO7B	-2.85964	0.591099
PROSER1	3.13052	0.591099
KIF7	4.00283	0.590506
HPCAL4	-6.30102	0.590506
CNGA1	-4.50526	0.590506
TNFSF12	3.90913	0.590506
THUMPD2	2.83503	0.590506
MTRR	2.69801	0.590506
PIK3R5	-1.98136	0.590506
LSM11	3.83294	0.590219
NEK2	4.15274	0.590016
PLD1	-3.60434	0.590016
LINC00641	2.66597	0.589071
LPL	4.48552	0.589037
ZNF569	3.97852	0.589037
RP11-182I10.2	4.18055	0.588599
HCCS	3.46606	0.588599
RP4-668E10.4	-5.47151	0.58316
ACP5	3.2451	0.582944
FAM104A	3.36358	0.582744
TRBV27	4.40461	0.581865
FAM185BP	-2.68138	0.581732
KLRB1	3.31059	0.579434
FANCG	3.7966	0.579302
PID1	-3.46112	0.577427
CCND1	-3.34635	0.577427
NCAPG2	3.69961	0.577295
RP1-152L7.5	4.32866	0.577131
RP11-98G13.1	5.19316	0.576902
AC129778.2	-3.19228	0.576902
APOOL	3.48564	0.576902
RP11-52J3.2	4.03811	0.576721
WNT4	4.12658	0.576639
FAAH2	-4.54288	0.576639
CDK2	3.61736	0.576639
DPAGT1	3.55757	0.575854
RP11-266L9.4	5.18568	0.575559
ZSCAN9	4.20224	0.575559
NBPF3	2.70773	0.57401
NCR1	3.02663	0.57401
IFFO1	2.86783	0.573798
AC079305.10	-2.94711	0.573717
CDCA5	3.64279	0.573196
RN7SL499P	6.8421	0.573196
RP11-304F15.3	3.78915	0.573196
AXL	2.61592	0.573196
FANCF	3.10201	0.573196
VNN2	3.92217	0.573196
NRM	3.81712	0.573196
ARMT1	3.97617	0.573196
PGBD5	-3.33444	0.573196
IL6R	-3.24651	0.573196
MSL3	3.29958	0.573196
MUC3A	-2.81122	0.573196
ZNF689	2.99624	0.572741
ZFP69	-3.59982	0.571655
ADGRG6	4.4666	0.571655
DUSP4	1.92663	0.571655
CPNE8	-2.46439	0.57159
CPOX	2.37828	0.571298
ENTPD7	3.08588	0.570345
GLB1L	4.32012	0.569651
TMEM54	-2.69776	0.569651
RP11-415F23.4	3.27119	0.568733
RP11-288K12.1	4.00454	0.56817
ZNF707	3.17813	0.568041
F8	3.94311	0.568041
GOLGA6L4	-2.16097	0.568041
RNF5	4.2275	0.568041
SAMD12	-2.72674	0.568009
CASC15	-3.35924	0.565591
PTK6	-2.64049	0.565591
CLDN3	-3.04593	0.565591
ADGRG5	3.27215	0.564395
CCDC96	6.82874	0.564395
GSG1	-4.34539	0.564395
LMNA	-2.38131	0.563424
RRN3P2	2.18841	0.563217
NPTX1	4.1972	0.562582
COA7	3.42136	0.562408
ABHD4	4.2389	0.562408
MID2	4.61239	0.561822
RP11-1277A3.2	3.18137	0.561822
CTD-2288O8.1	3.89217	0.561822
C2orf42	3.59558	0.561822
TMEM42	3.2977	0.561458
APCDD1L	6.97982	0.561379
LINC01104	-6.27049	0.561379
GUF1	2.28767	0.561379
SPTB	-3.70126	0.561252
AGFG2	2.32357	0.561252
IGFBP3	3.22049	0.561252
RP11-76G10.1	-5.13776	0.558949
CTB-75G16.1	4.59233	0.558069
H1F0	-2.94406	0.557144
VANGL1	4.39937	0.555502
RGCC	-1.9974	0.555502
DDX11-AS1	4.16014	0.554193
RP11-609D21.3	3.83815	0.554193
KYNU	-3.64273	0.553587
PNPLA3	-5.0915	0.553261
TTC9C	3.53003	0.551448
GLUD1P3	4.05105	0.550321
ZNF93	2.95024	0.550321
CTD-2286N8.1	3.83866	0.549643
MIR568	4.21648	0.549381
A2MP1	-5.18241	0.549274
ZNF516	-2.33523	0.548275
ESPN	-2.91344	0.548275
CST3	-2.68553	0.548275
ADNP-AS1	3.45752	0.548152
NOL10	2.77493	0.548152
AMOT	3.81365	0.547677
CA8	4.52167	0.546575
C1orf50	3.80862	0.546575
ASXL2	2.19594	0.546406
GLIS3	-2.51526	0.544333
FBXO44	3.00175	0.544333
COMMD10	3.44215	0.544333
MFSD1	2.78093	0.544333
LIMS1	1.88915	0.544333
SLC35F5	2.64946	0.544211
RP11-563J2.3	4.48688	0.543194
ZNF251	3.08413	0.543194
RP11-488L18.10	3.05905	0.543148
KLRG1	-2.67399	0.542997
ARHGEF10L	-3.64879	0.541967
MMRN2	3.04828	0.540623
IGLC3	3.79769	0.540623
TMEM176B	-3.08582	0.540442
PPARG	-3.31613	0.539102
LINC01232	4.09556	0.538216
PSPH	-2.39807	0.538141
HMGCS2	-3.03981	0.538141
FAM3C	1.912	0.538022
SCN8A	4.69236	0.536361
DFNA5	-4.97073	0.536361
AC009303.2	3.57146	0.536361
RP11-5P15.1	-6.32777	0.536361
WDR83	3.07354	0.536361
ZNF823	2.77209	0.536361
RPS6KL1	-2.85785	0.536361
ZNF280C	2.44074	0.536361
FAM156A	2.81978	0.536361
C12orf29	3.07956	0.536361
CD68	-3.87822	0.536361
KIAA1522	-2.6179	0.536361
XDH	-2.66939	0.536361
ZNF772	4.24091	0.535988
FLNB	-2.54012	0.535988
RSC1A1	6.37368	0.535183
RPL10P9	-3.13839	0.535183
C8orf44	4.06528	0.535019
YWHAZP2	-3.36724	0.535019
RPS12P27	4.58665	0.535019
RP11-446N19.1	3.47276	0.535019
SLC35B4	3.45286	0.535019
ASAP2	-3.27002	0.535019
MUC12	-3.00948	0.535019
MARCKSL1P2	6.70069	0.534811
DISP1	3.93816	0.534811
CDH23	-4.07675	0.534811
TDRKH	3.74934	0.534811
PRR15	-2.52751	0.534811
RP11-458F8.4	4.31966	0.534543
ZNF271P	2.73063	0.533948
GJB1	-3.48287	0.533948
THBS1	2.01199	0.533948
GEM	2.87657	0.533414
TRPC3	5.42305	0.532688
ACSS3	-5.15891	0.532584
ADCY2	4.91645	0.532066
GNE	2.10893	0.532022
AK3P5	4.95486	0.531092
RP11-745O10.4	-4.35096	0.531062
LTBR	-3.12294	0.530856
UAP1L1	2.82591	0.530311
AC062029.1	3.17358	0.529413
ZNF687	4.13962	0.529413
KIAA1211	-3.02547	0.529413
GRAMD1B	2.64845	0.529413
MOCS1	-4.23677	0.529413
ARHGEF11	-3.1349	0.529413
ZNF441	2.72941	0.529105
DIAPH2-AS1	6.61703	0.528958
TRAV19	4.6995	0.528694
CTD-2165H16.3	-5.16289	0.52818
RP11-429P3.8	5.00189	0.527565
CTB-4E7.1	3.74314	0.527565
GS1-124K5.13	6.1047	0.527565
TTC16	-4.0199	0.527565
FBXO41	3.28338	0.527565
RP11-642A1.2	3.82434	0.527565
JAG2	2.89018	0.527565
RP11-849H4.4	-3.88459	0.527565
SMOC2	4.18868	0.527565
PLCD1	-2.13808	0.527565
PSMD10	3.4391	0.527565
RP4-575N6.5	-5.68024	0.526455
LINC00216	3.59453	0.525521
SOX7	3.95937	0.525521
B3GLCT	2.77333	0.525521
SDAD1	3.66296	0.525318
ABCB5	-4.72555	0.525056
CTD-2368P22.1	2.91017	0.524997
RP11-231E6.1	6.85313	0.524518
ADHFE1	2.01128	0.524518
SLC25A15	3.44449	0.524329
RP11-298J20.3	4.21968	0.523342
MYH3	-3.12016	0.523342
UGT1A10	-2.41522	0.523342
CARNS1	4.2604	0.521737
SCUBE3	-2.52586	0.521737
C11orf70	-3.14136	0.521333
GS1-114I9.1	3.95919	0.521073
NANOGP6	6.57567	0.520756
FBXO40	4.51517	0.520597
RP11-484L7.1	-6.08521	0.520597
ZNF747	3.70934	0.520597
CTD-2666L21.2	-3.97889	0.520597
RAB11FIP3	3.02988	0.520597
DARS2	3.4146	0.520597
ATG14	2.28949	0.520597
ALDOC	3.29507	0.520597
AUTS2	1.89237	0.520597
RP11-426D19.1	6.78325	0.520079
TRBV19	4.52102	0.520079
RP11-104L21.3	3.48077	0.520079
DHX34	3.92168	0.520079
HACE1	2.03775	0.520079
ZNF442	-2.6689	0.520079
C16orf45	-2.61946	0.51807
SLC12A7	-2.94542	0.51807
ZNF22	3.86903	0.51807
IGLV2-14	-3.58101	0.51807
ZBED6CL	3.76343	0.517584
RP11-288H12.3	3.49799	0.517584
GPR180	3.29028	0.517584
TSTD3	-2.58328	0.517355
RP11-18H7.1	3.93321	0.516441
SEPT5	6.64588	0.516384
AC069363.1	3.1917	0.515387
AC068657.2	4.91422	0.511731
GAS1	-4.85414	0.511731
RP11-284N8.3	-3.30502	0.511731
FXYD3	-2.30112	0.511562
RPL21P75	-2.99697	0.511548
GNRH1	3.15801	0.511506
CA4	-2.35387	0.511506
ABCB10P4	-6.30312	0.510548
CLIC2	3.20516	0.510548
TMEM173	-2.51413	0.510548
TMEM45B	-3.02603	0.510548
C1GALT1P1	-5.08468	0.510379
MRE11A	2.29205	0.510379
ALS2CL	-2.49812	0.510379
IQGAP3	-3.4071	0.510281
AC005083.1	3.68495	0.508849
FEN1	2.98023	0.508849
KLRC2	2.11388	0.508849
AC007256.5	4.03178	0.508218
DNAJC18	4.37215	0.50819
PITRM1-AS1	4.173	0.507547
ZNF587B	2.53007	0.507547
TMPRSS4	-2.90991	0.507002
RNLS	3.42072	0.506667
FRMD5	5.09918	0.506667
OMD	4.24623	0.50664
RHOA-IT1	-4.25742	0.50664
PYCRL	3.22343	0.50664
DNM1	3.55606	0.50664
ACKR1	4.12769	0.50664
RPL38P4	2.66822	0.50664
ZNF543	3.36586	0.50664
XRCC4	3.09806	0.50664
DOK1	3.5903	0.50664
SLC2A8	2.58832	0.50664
RP11-111K18.1	3.27256	0.50664
C3AR1	3.27059	0.50664
TMEM209	2.51114	0.50664
PLEKHO2	3.3236	0.50664
CD74	-2.22165	0.50664
RP3-402G11.25	4.48683	0.506235
C17orf100	3.85962	0.506235
FOXD2	-1.98776	0.506235
RP11-378J18.9	-2.28914	0.506235
TNIP3	2.68807	0.506235
TMEM176A	-2.96943	0.506235
SSH1	1.86719	0.506235
KRT20	-2.35538	0.506235
C5orf58	3.81548	0.505219
FKBP1B	3.49083	0.505219
TCEA3	-2.84415	0.505219
ENTPD2	-4.32958	0.503943
SDCBP2	-2.55045	0.503901
RP11-102M11.1	3.5149	0.503652
HHAT	2.61613	0.503181
ZNF470	3.75187	0.502766
GFRA1	3.67417	0.502766
LATS2	3.09769	0.502766
SURF2	3.81806	0.502766
RPL4P6	4.54617	0.502324
GATA2	4.22399	0.502241
RP11-20I23.5	4.76525	0.501993
QPCT	2.77114	0.501758
TOMM34	3.11794	0.501524
CTB-96E2.6	4.52638	0.500973
CA2	-2.3001	0.500973
PAXIP1-AS2	3.11408	0.499119
RP11-144C15.2	3.59775	0.498722
TRGC1	2.28788	0.498722
VASH1	3.91504	0.498338
CTSK	2.99195	0.498161
SEC22A	-2.28013	0.498161
RP11-887P2.5	5.00107	0.497983
CTD-2007L18.5	4.59966	0.497983
GPC6	4.89488	0.497983
MCAM	3.106	0.497983
PLXNA2	-3.27073	0.497983
RDM1	-3.64765	0.497573
ELMO2	2.40269	0.497191
RP11-550F7.1	-4.04925	0.49538
OGN	3.83876	0.494972
ESPL1	4.79882	0.494972
KRT2	4.46215	0.494972
CELA3B	-3.23969	0.494972
PRPS2	2.43026	0.494782
AKR7A3	-5.27295	0.494253
GOLGA8A	2.07915	0.493319
TEPSIN	3.66669	0.492873
TNFRSF10D	-2.5775	0.492873
MBLAC2	3.79319	0.492697
MAP3K7CL	3.37695	0.492697
RASSF4	-3.19076	0.492697
C1orf116	-3.55572	0.492697
VWA5B2	-5.45242	0.492589
DRC3	4.01117	0.492589
LPAR3	4.39541	0.492589
MSC-AS1	-4.18845	0.492589
RP5-1000K24.2	3.08537	0.492589
MUC6	4.32589	0.492589
RP11-67H24.3	-3.79364	0.492279
KIAA1549	-3.08875	0.492279
MT1G	-3.11593	0.492279
FBXL19-AS1	-2.42533	0.490354
VEGFB	3.65247	0.490287
BAIAP2L2	-2.9539	0.490018
HPRT1	3.06451	0.490018
AC008746.12	4.86258	0.489415
RP4-764D2.1	-6.22304	0.489415
SLC15A2	-2.41533	0.489415
CCT6B	3.91976	0.489415
TIPIN	2.79578	0.489415
LINC01623	-4.83021	0.489415
RP4-671O14.5	3.837	0.489415
RP5-1073O3.2	2.73473	0.489415
DCP1B	3.30412	0.489415
SLC6A4	4.19583	0.489415
PRTG	6.16564	0.489415
ZSCAN16	3.79461	0.489415
RP11-244H3.4	3.86228	0.489415
TMEM216	3.68588	0.489415
ACTN1	-2.92695	0.489415
ADAM28	2.12384	0.489415
NSF	1.93143	0.488678
RP11-7F17.8	3.90508	0.48797
EFNA4	3.34037	0.487129
ZKSCAN4	3.69235	0.487022
AOC3	3.58342	0.48637
ZNF518B	-2.01039	0.485598
TMC1	-3.81445	0.485559
RP11-51F16.1	3.56314	0.485559
SLC37A4	3.50807	0.485559
APOBEC2	4.47882	0.485147
S100A9	-2.82295	0.485147
UTP18	2.43078	0.485147
SLAMF1	-3.22536	0.485027
CEACAM1	-2.08838	0.484789
ZNF582-AS1	3.73689	0.483676
SOCS5	2.35947	0.483676
PLEKHH1	-2.94646	0.48291
TBC1D2	3.36316	0.482817
ZNF283	4.02611	0.482817
P2RX7	1.95816	0.482092
POLR3F	3.81997	0.481013
RP11-566E18.1	5.04327	0.480789
RN7SL230P	-4.05468	0.480408
NOP14-AS1	2.99411	0.480133
AP001469.9	4.65374	0.48012
CTD-2373H9.3	3.99647	0.48012
VPS18	2.28243	0.48012
TM2D1	2.53461	0.48012
RASA3	-1.82089	0.48012
GPR68	2.02427	0.48012
RP11-416N2.4	-4.6303	0.48012
RP11-350J20.5	4.05759	0.479228
BNIPL	-4.26363	0.47894
RP11-393I2.4	3.6606	0.47894
AC010468.2	3.13126	0.47894
ARHGAP11A	2.9787	0.47894
NLK	2.36816	0.47894
C19orf33	-2.81661	0.47894
MYO3B	-4.59846	0.478417
SNX33	2.5017	0.478417
SPRED2	2.55891	0.478248
EPS15L1	2.44653	0.47783
RP11-532N4.2	-4.20705	0.477764
CLP1	3.7237	0.477764
KIAA1217	-2.72361	0.477139
HCFC1	2.3563	0.476319
FAM153A	-2.87056	0.475812
ARRDC5	2.57485	0.475812
EI24P4	-5.90695	0.475812
DTX2	2.75276	0.475812
MTM1	2.88575	0.475786
RP13-516M14.1	3.53185	0.475565
WNK2	-3.47182	0.475565
RP11-478C19.2	5.05906	0.474839
TMTC1	-2.95365	0.474735
IL33	-2.943	0.474735
USP6NL	-2.51731	0.474735
SCUBE1	2.20936	0.474735
EPB41L4B	-2.62284	0.474735
FNBP1P1	-3.75051	0.474683
IL10RB-AS1	3.69575	0.474683
IGLV1-44	3.6293	0.474062
FABP4	3.86438	0.473234
RP11-73M7.1	5.98719	0.473234
ZNF354C	3.07053	0.473209
USP5	2.86459	0.473209
AP001258.4	3.50681	0.472783
SCCPDH	3.03454	0.472783
CTC-471F3.5	-3.88216	0.472563
NFYB	3.22434	0.472563
FGFR2	-2.78592	0.47161
PRAF2	3.49075	0.470429
HMCN2	-2.84138	0.470403
PRSS8	-2.47682	0.470403
TNFRSF9	2.72475	0.470403
EEF2KMT	3.8056	0.470172
PADI2	-2.58366	0.470172
RSPH4A	5.13822	0.469378
NFYC-AS1	3.79845	0.469378
GPR135	3.84306	0.469378
BORCS8-MEF2B	-2.66121	0.469378
AFF3	-3.42861	0.469378
ITGAD	-3.66498	0.468266
ALDH7A1	-2.53148	0.468266
GRIN2B	6.21634	0.467781
AC068831.10	5.64442	0.467781
CDK18	-3.005	0.467781
CD109	3.71793	0.467781
B3GNT9	4.03541	0.467781
PDIK1L	2.80688	0.467781
GAPT	-3.50829	0.467781
ZDHHC21	1.95201	0.467781
GALC	2.01916	0.467781
KRT18P31	2.84922	0.467195
C14orf28	3.14871	0.467195
SORBS2	-2.87336	0.466609
KPNA3	2.99232	0.46586
AC002429.5	4.59431	0.465682
SNX24	-2.7709	0.465428
RP11-400K9.4	6.29254	0.464959
LMBRD2	1.94207	0.464959
PRIM1	3.84751	0.464959
LINC00900	6.04945	0.464719
MB21D2	4.73032	0.464579
RP11-134L10.1	4.59309	0.464579
RP11-540B6.2	6.05843	0.464136
LEF1-AS1	-3.29421	0.463606
RP11-8L18.2	-3.22299	0.463606
CTLA4	3.56754	0.463606
TNFSF8	-2.46306	0.463606
NUDT13	4.09892	0.463227
HTRA1	-2.37061	0.462748
KLHL36	2.32132	0.461728
CTC-428H11.2	3.41805	0.461703
USP35	2.94346	0.461703
SDCCAG3	3.61238	0.461703
TFB2M	2.94323	0.461703
HMGXB4	2.58376	0.461703
PAQR3	2.21356	0.461577
EEF1A1P7	-3.64548	0.461125
TBC1D31	3.12284	0.461125
TSPAN1	-2.39803	0.461125
ZNF497	3.79277	0.460874
RP11-513D5.2	4.04695	0.460648
CKMT1B	-2.7152	0.460648
PDCL3P4	3.95541	0.460472
RP11-316M21.7	4.51281	0.460247
RP11-358L22.3	4.02995	0.459208
IGKV1-9	-3.84236	0.459208
PIK3CB	-2.60076	0.458096
HPS6	3.48729	0.458059
THRB-AS1	-4.49581	0.457934
CNTNAP3	4.06368	0.456416
CHAMP1	2.34708	0.455882
RP11-1020A11.2	3.77304	0.454681
ERICH6-AS1	3.3751	0.454668
AC127904.2	3.00912	0.454668
RP11-381E24.1	5.81404	0.453383
RABGEF1	2.72337	0.453383
ADAMTSL4	-3.30054	0.453383
ERBB3	-2.97866	0.453383
ALS2CR12	4.07775	0.453174
EID2B	2.85339	0.453174
GRHL1	3.76519	0.453174
CTD-2270P14.2	1.98535	0.453174
CTB-31O20.2	3.29413	0.453174
DYRK4	3.4649	0.452927
CLCA4	-2.23325	0.452521
RP1-223E5.4	5.34232	0.452151
PITPNM1	3.42804	0.452151
MAGI1	-2.66953	0.451119
LINC00612	-3.89332	0.451107
DGCR14	3.35901	0.451046
HMGB3P32	5.71447	0.450702
RP11-269F20.1	3.18747	0.450702
LINC00976	-3.69488	0.450702
DCDC2B	4.60535	0.450702
HIP1R	2.03646	0.450702
LAD1	-2.86478	0.450702
FAM174B	-2.38842	0.450433
CLEC7A	-3.42391	0.450114
BBS9	3.19926	0.449234
RHPN1	2.81123	0.449014
RASGRP3	-2.25794	0.449014
TRIAP1	3.67652	0.449014
SLC38A6	3.41547	0.448635
PAM	2.01516	0.448343
TTC7B	-2.22752	0.44816
ARHGAP31	-2.07398	0.44816
AC145124.2	3.49404	0.447685
RP11-415F23.3	3.74116	0.445777
AC008074.1	3.64616	0.445777
CPVL	-2.92959	0.445777
BMP3	-3.26167	0.445777
MGST1	-3.05199	0.445644
KIF1BP	2.77755	0.445184
ZBTB6	3.37599	0.444809
GRAMD3	2.7842	0.444809
CTD-2547L16.3	-3.93526	0.444047
RP11-500C12.1	3.41207	0.443866
AC002467.7	3.71525	0.443143
AC004893.11	3.58016	0.443143
XYLT2	2.5979	0.442854
RP11-274B21.3	3.63317	0.442758
MELK	2.65313	0.442758
ERCC6	2.19659	0.442685
AC005519.4	4.27072	0.44212
PRSS16	4.27164	0.44212
RSPH10B2	-3.88796	0.44212
ABCC9	-2.79112	0.44212
PIF1	2.4901	0.44212
CDCA8	2.85121	0.44212
KITLG	2.80266	0.44212
MS4A7	-3.00726	0.44212
SLC25A30-AS1	-2.79459	0.441651
SRP72P2	4.19023	0.441651
SLC51A	-2.34556	0.441483
CCDC102A	-3.93242	0.441028
FCGRT	-2.12097	0.441028
RP11-212P7.2	-3.03577	0.440956
MISP	-2.53183	0.440956
UVSSA	1.90483	0.437969
RASGRF2	-1.95078	0.437338
HES4	3.10948	0.436863
CELF2-AS1	3.40349	0.436863
ACTA2	2.99652	0.436863
LINC01358	3.066	0.435736
FAM53B-AS1	3.01689	0.435736
CXorf65	3.40096	0.435736
RPS3AP12	3.10242	0.435736
RP11-493L12.3	-5.23035	0.435736
AC005537.2	-3.61017	0.435736
MFHAS1	2.31107	0.435736
RP11-20I23.8	3.69381	0.435736
RP11-295P9.3	3.19421	0.435736
SETD3	2.90262	0.435736
SP140	2.11457	0.435736
CASS4	-2.08423	0.435736
STK24	2.67465	0.435736
FAM102B	1.69357	0.435736
RP11-805L22.2	-5.68823	0.435121
NUGGC	2.38271	0.435121
STOX2	-3.65274	0.435097
LINC01184	-1.87872	0.434991
CHRNA1	-4.61571	0.434424
RP1-47M23.3	2.46473	0.433893
CYP1A1	-5.82882	0.433303
LINC00235	6.0487	0.433009
SEPSECS	2.31408	0.433009
HSDL1	3.23262	0.433009
CTSL	-2.88909	0.433009
GTSF1	3.623	0.432715
SYNJ1	2.26417	0.432715
DUS2	2.6192	0.432679
CCNJL	1.83704	0.432632
FBXL18	2.91686	0.432433
FAM216A	3.45041	0.432433
MIR3142HG	2.39313	0.432433
MECR	2.89014	0.432433
HOMEZ	3.25275	0.432433
SOCS6	2.9313	0.432433
HNRNPA3P6	-2.18068	0.432433
FANCI	2.6651	0.432433
ZNF337	4.30717	0.432433
CTNNBL1	3.1627	0.432433
LINC01133	-2.57764	0.432433
DHRS9	-1.985	0.432198
CCDC92	2.33225	0.431329
MRAP2	3.45114	0.43113
RAB5CP1	3.91776	0.430322
SLC26A3	-2.1216	0.43017
GSTA4	3.30496	0.429387
IL11RA	2.8898	0.429387
RNF150	-3.38259	0.428804
AC096558.1	-3.58573	0.428804
MAF	-2.04771	0.428804
RP11-332H14.2	2.89479	0.428
SLC25A42	2.89484	0.427198
RAPGEFL1	-1.94457	0.426699
RABL2B	2.75236	0.426537
FOXRED2	3.26079	0.426096
TMPRSS2	-2.21467	0.425147
RP2	2.03594	0.424397
LDHD	2.85872	0.424085
FIGN	-4.3319	0.424085
CHMP4BP1	3.43481	0.423474
ACE	-2.9931	0.423474
C3	3.1033	0.423037
RASGRP2	-1.75053	0.423014
PSMC4	2.65108	0.422853
ZNF638-IT1	3.89043	0.422589
IFI27	-1.96622	0.422428
BLCAP	3.10153	0.422347
UCHL5	1.86234	0.4208
MAFG-AS1	6.00063	0.420788
SLC35G6	-4.01325	0.420582
FAM114A2	3.17828	0.420582
ADAM17	2.31754	0.420582
SDC1	-3.102	0.420582
CEACAM5	-2.47828	0.420582
RP3-340B19.5	-3.57721	0.420468
RUNDC3A-AS1	3.75008	0.420468
TOMM20P2	2.83903	0.420468
POP1	3.07603	0.420468
OXLD1	2.71414	0.420468
GAS6	-2.52417	0.420468
TNFSF9	3.33702	0.420239
DDB2	2.71162	0.419543
RP11-316M1.12	-5.40478	0.418039
CCDC40	-2.65074	0.417153
COL12A1	-2.99729	0.415952
ZNF337-AS1	2.79583	0.415646
TRBV9	3.61911	0.41542
CTD-2349P21.3	3.7627	0.41542
GUCY2F	-3.94973	0.41542
ZC3HAV1L	3.71552	0.41542
AC009950.2	-2.33034	0.41542
RP11-363N22.3	-4.88689	0.41542
C15orf61	2.89056	0.41542
ZBTB16	2.61538	0.41542
GNA11	-2.61049	0.41542
SLC5A3	2.29946	0.41542
CBWD7	1.99328	0.413795
SEMA5B	4.04453	0.41339
AP001627.1	-3.22457	0.412727
A2M	-2.68189	0.412368
LINC00685	2.69325	0.41137
RP11-464D20.2	-3.21165	0.411202
RP11-486A14.2	5.55504	0.410665
NECAB3	3.28486	0.410665
ENOX2	2.36617	0.410095
MBTD1	2.36157	0.409058
ZNF776	2.3232	0.408969
JPH1	5.64503	0.40799
HLA-DRB1	-2.09325	0.40799
BMP2K	-2.04602	0.407557
EFNB3	6.23728	0.407013
RP11-862G15.2	-5.57293	0.407013
ADO	2.46002	0.407013
PLPP1	2.8223	0.406947
RP11-2B6.2	3.47359	0.406869
TCEB1P19	4.36338	0.406681
SYT11	2.78538	0.406681
RP11-226E21.4	3.52945	0.40667
LRSAM1	3.38764	0.40667
MACC1	2.92198	0.406614
ABCC8	-4.5254	0.405917
WDR63	-3.6824	0.405917
RP11-159D12.2	2.64186	0.405342
RP11-617F23.1	-1.97059	0.405144
FGF5	-3.64651	0.404978
POMT1	2.2067	0.404978
IGHV3-74	-4.11384	0.404978
RNF111	1.96154	0.404978
LAPTM4B	2.45102	0.404978
ZBTB3	3.33205	0.404768
NCKAP5	3.16306	0.404636
ARMC6	2.90922	0.404625
RP11-10J21.2	4.50226	0.403986
CAPN10-AS1	2.61739	0.403986
SUCLA2	2.48507	0.403986
RASA2	1.98965	0.403986
RP11-66B24.4	3.68697	0.403953
RP4-583P15.14	-2.82391	0.403909
EPN2-AS1	6.08368	0.4037
LINC00523	-5.79313	0.4037
TMEM98	-2.90216	0.402843
PTPRG-AS1	-5.34465	0.402777
CKAP2L	-2.25255	0.402722
RP11-974F13.5	3.3471	0.402447
TPT1P4	-2.96175	0.402031
TSPAN18	-3.23063	0.402031
CASP10	-2.16507	0.402031
GRIK2	-3.80183	0.401844
XXbac-B476C20.13	-4.87703	0.401111
HAUS5	2.81712	0.400718
AURKAPS1	2.73496	0.400433
RPS16P5	3.10921	0.400412
CTSV	4.00895	0.400412
WNT10A	-2.67161	0.400412
QSOX2	2.56506	0.400412
ZGRF1	2.49709	0.400412
TAGAP	-1.59351	0.400412
SEMA7A	2.72317	0.400281
IGLV2-8	-4.65245	0.400106
C1GALT1	1.6783	0.400106
RBM22P6	-5.84079	0.399899
AC011043.1	3.82374	0.399899
ASXL3	-2.59481	0.399899
METAP1D	3.24932	0.399899
SLC19A3	-4.81349	0.399899
HMGCR	2.64034	0.399899
ZNF542P	2.97363	0.399801
ZFP57	-2.77011	0.399801
PALMD	-3.30271	0.399801
PIK3R3	2.9759	0.399376
ENTPD1-AS1	1.93938	0.399343
RP11-175P13.3	3.51228	0.398831
RRP9	3.181	0.398831
PDE11A	-4.02764	0.398831
GYG1	2.19037	0.398831
MCUB	-1.92204	0.398831
SNAP25-AS1	-4.34036	0.398277
USP17L6P	-4.71223	0.397582
IMPDH1P10	-5.44698	0.39743
DCBLD1	1.79596	0.39626
CMTM1	3.32321	0.396206
UBAP1L	2.88834	0.395396
CTA-373H7.7	-4.88492	0.394781
LLNLR-222A1.1	1.95675	0.394189
PTGR1	-2.76835	0.394124
TTC8	3.60273	0.393522
EFEMP2	2.45839	0.393221
TMEM150A	3.4179	0.393221
IPMK	2.53862	0.393039
THAP7-AS1	3.09389	0.392759
JRK	3.10786	0.392759
GRK5-IT1	3.14322	0.392298
EFHD1	-2.96035	0.392298
ZNF530	2.82952	0.392298
RP11-849H4.2	4.01455	0.392298
MIR4458HG	2.98542	0.392298
TCTE3	3.36231	0.392298
LINC01116	-2.67422	0.392298
C19orf52	2.85183	0.392298
ZBTB9	3.4058	0.392298
NXT2	3.07576	0.392298
RP11-32B5.1	-3.81622	0.391966
SEC31B	3.16904	0.391945
TUBAP2	-2.59351	0.390929
LIME1	-2.53667	0.390224
THEMIS2	-2.11305	0.38967
LGI1	-3.81235	0.389478
ASB7	2.53705	0.389478
RNF25	3.20503	0.389478
NR2E3	5.14546	0.388224
SLC5A1	-4.02986	0.388224
AC012358.7	-4.37784	0.387979
TGFB3	3.03289	0.387979
ITSN1	-2.51381	0.387969
XPO7	2.14415	0.387969
ZNF713	2.46797	0.387767
ZNF17	3.28782	0.387767
ATP1A1-AS1	3.15706	0.38746
RPS3AP49	-3.72674	0.387354
RP11-326K13.5	2.15048	0.387354
RBM45	3.14335	0.387354
KRT8	-2.38708	0.387354
FBXO27	-2.8064	0.386994
EPM2A	3.58571	0.386994
RP11-124N14.3	-1.99853	0.386994
TLR5	3.45123	0.386909
MAP3K15	-3.8394	0.386877
FDXR	4.46406	0.386602
RP11-609N14.4	3.2679	0.386412
GPR183	-2.23413	0.3862
DNA2	2.48966	0.38581
PCYT2	2.92117	0.385219
HCG11	2.28597	0.384366
RP11-496D24.2	-5.61437	0.383787
TMEM185B	2.67132	0.383787
POLD1	3.03051	0.383545
FASTKD3	2.74174	0.382737
TNFRSF17	-3.60622	0.382737
KATNA1	2.73402	0.382737
ACTG1P10	3.23388	0.382685
RP4-742J24.2	-4.63441	0.382685
RP11-98I9.4	2.90645	0.382685
MBOAT2	3.1679	0.382685
ERBB2	-2.47243	0.382685
RP1-283E3.4	3.37215	0.381931
NLRC3	1.76146	0.381931
LEPR	2.67656	0.381659
MLH1	2.3054	0.381314
NDFIP2	2.60458	0.381314
DPEP1	4.98003	0.381032
PCDHB11	-4.88954	0.381032
LINC01224	-2.77834	0.380187
LGMN	-2.38352	0.380187
RP5-1039K5.16	-4.2758	0.380031
RP11-354E11.2	-4.68776	0.379739
HOXA3	-3.10389	0.379739
PTPRB	-2.462	0.379739
MIR155HG	2.88386	0.379375
RP11-108M9.6	-3.07017	0.379375
TRIM11	1.87673	0.379375
ACOT9	2.80906	0.379375
SENP1	3.05868	0.379375
MAST4-AS1	4.14674	0.379208
IL21R-AS1	3.49182	0.379208
ZNF41	2.47729	0.379208
EPDR1	-3.06914	0.379208
LYPD8	-2.13092	0.379208
C3orf33	3.17146	0.377506
XYLB	3.12166	0.377506
RP11-989E6.10	-2.97249	0.377506
RP11-385D13.1	4.07348	0.377485
MORF4L2-AS1	4.43325	0.377309
KANK1	2.70062	0.377165
IGF1R	-1.85928	0.377165
NAPSA	-2.39692	0.377165
ABHD11-AS1	-3.21893	0.377082
SDC2	2.37524	0.377082
MANEA	3.085	0.377082
PIP5K1A	1.74702	0.377082
SLC22A14	-4.03589	0.376554
RPL10P3	-2.28989	0.376554
GARNL3	3.73937	0.376554
C9orf40	2.99369	0.376554
HAGHL	2.3127	0.376554
KIR2DS4	2.85448	0.376554
PFKFB3	2.11519	0.376554
CTSB	-2.25439	0.375842
RP11-106D4.2	3.40803	0.375233
RTEL1-TNFRSF6B	3.01558	0.375233
RP11-774D14.1	-4.75761	0.375233
RP11-177N22.3	-5.70157	0.375233
UBE2V2P2	5.16169	0.375233
WASH1	3.06025	0.375233
C1RL	1.87346	0.375233
ZNF521	-2.65062	0.375233
C16orf70	3.59941	0.375233
RP11-770J1.5	2.67394	0.375233
GUSBP11	2.67701	0.375233
ZNF12	2.76392	0.375233
CTD-2370N5.3	-1.61096	0.375233
RNF215	2.94801	0.375182
SLFN14	4.19747	0.374698
TUBB2B	-3.07439	0.374698
IKBIP	2.37651	0.374698
DLL1	2.51971	0.374698
THAP10	4.99579	0.374688
SYNE3	-3.36246	0.374688
PGLYRP2	2.83157	0.373814
SH3BP5L	2.85972	0.373608
MVB12B	2.51344	0.372849
CBX6	2.29699	0.372696
GCNT3	-2.08503	0.372675
CDKN2A	2.49979	0.372634
TPM2	-2.27699	0.372634
RHNO1	2.68514	0.372634
WHAMMP3	-2.41548	0.37245
RP11-588H23.3	5.59184	0.372255
CTC-260F20.3	-3.75884	0.372255
TMEM236	-2.3774	0.370499
RP11-626G11.3	3.55241	0.370407
RP11-544M22.13	3.06296	0.370407
RP11-815J21.1	3.47488	0.369857
LDOC1	2.40068	0.369857
FLJ46066	-3.99733	0.369857
FAM126A	1.94926	0.369857
SMAP2	-1.64311	0.369125
EIF2B3	2.68047	0.369084
TPSG1	-3.63364	0.368739
FNDC8	-5.71562	0.368434
TFB1M	2.82775	0.368434
SCRN3	2.55665	0.367796
PUM3	2.7542	0.367796
[truncated: 16,251 more rows]

## Sheet: Fig. 1E
Human intestine IEL (Atlasy, 2022ref)	Mouse Vg7 IEL (Di Marco Barros, 2016ref)	Human lung Trm CD69+ (Kumar 2017ref)	Human Intestine CD8 CD103 signature 1	Human Intestine CD8 CD103 signature 2	Human Intestine CD8 CD103neg (FitzPatrick, 2021ref)	Human lung CD69neg (Kumar, 2017ref)	Human Synovial GZMKpos (Jonsson, 2022ref)	Human gut CD8 CD103neg (Fitzpatrick, 2021ref)
2.14	2.02	1.74	1.49	1.17	-2.6	-2.11	-2.09	-1.49

## Sheet: Fig. 1F
CD5	Identifier	CD103neg	CD103+		CD18	Identifier	CD103neg	CD103+		CD101	Identifier	CD103neg	CD103+		TIGIT	Identifier	CD103neg	CD103+		NKp30	Identifier	CD103neg	CD103+		NKp44	Identifier	CD103neg	CD103+		NKp46	Identifier	CD103neg	CD103+
	C44	97.9	35.1			C44	100	36.6			C44	48.9	98.2			C51	46.2	60.7			C62	0	6.51			C62	0	11.6			C62	0.73	75.3
	C46	84.2	8.92			C46	97.4	13.4			C46	42.1	98.9			C52	28.2	60.3			C63	8.65	17.3			C63	4.32	22.5			C63	8.65	66.3
	C47	87.4	62.7			C47	99	22.5			C77	21.4	100			C53	19.8	60.8			C66	1	8.15			C66	0	51.2			C64	2	81.8
	C48	94.3	18.3			C48	99.4	21.5			C82	18.8	98.5			C47	60.8	82.6													C77	0	28.2
	C49	98.8	37.9			C49	99.6	68.7			C83	33.3	99.3			C48	77.4	94.8													C82	3.12	22.2
	C50	77.7	17.6			C50	78.8	5.07			C84	14.8	98.5			C49	32.2	83.9													C83	0	61.6
	C51	38.1	7.14			C51	43.8	1.21								C50	10.9	27													C84	0	82.8
	C52	55.7	13.8			C52	60.2	0.98
	C53	39.5	14.8			C53	42.1	0.23

## Sheet: Fig. 1G
Vg234 CD103+										Vg234 CD103neg											Mean	Vg234 CD103	Vg234 CD103neg
CD38	96.7	100	99.9	99.6						CD38	66.4	72.2	82.5	95							CD38	99.05	79.03
CD69	99.5	100	99.9	99.7						CD69	54	72	81	100							CD69	99.78	76.75
CD101	98.2	98.9	100	98.5	99.3	98.5				CD101	48.9	42.1	21.4	18.8	33.3	14.8					CD101**	98.9	29.88
ICOS	88.1	76.4	64.4							ICOS	56.8	56.1	60.2								ICOS	76.3	57.7
TIGIT	60.7	60.3	60.8	82.6	94.8	83.9	27			TIGIT	46.2	28.2	19.8	60.8	77.4	32.2	10.9				TIGIT*	67.16	39.36
NKp46	75.3	66.3	81.8	28.2	22.2	61.6	82.8			NKp46	0.73	8.65	2	0	3.12	0	0				NKp46*	59.74	2.071
NKG2C	37	47.4	73.6							NKG2C	1.96	6.03	1.08								NKG2C	52.67	3.023
NKG2D	61.8	91.9	55.7							NKG2D	74.5	88.2	63.4								NKG2D	69.8	75.37
DNAM-1	57.7	63.5	40.2							DNAM-1	22.6	79.1	20.7								DNAM-1	53.8	40.8
CD96	28.5	52.2	35							CD96	14.2	51	12.2								CD96	38.57	25.8
CD31	67.1	38.5	5.92	57.6	41.1	60.9	63.8			CD31	94.8	95.2	92.1	87.8	92.9	96.9	100				CD31*	47.85	94.24
CD5	35.1	8.92	62.7	18.3	37.9	17.6	7.14	13.8	14.8	CD5	97.9	84.2	87.4	94.3	98.8	77.7	38.1	55.7	39.5		CD5**	24.03	74.84
CD18	36.6	13.4	22.5	21.5	68.7	5.07	1.21	0.98	0.23	CD18	100	97.4	99	99.4	99.6	78.8	43.8	60.2	42.1		CD18***	18.91	80.03
TIM3	32.3	39.6	41.6							TIM3	18.7	10.3	5.68								TIM3	37.83	11.56
NKp44	11.6	22.5	51.2							NKp44	0	4.32	0								NKp44	28.43	1.44
NKp30	6.51	17.3	8.15							NKp30	0	8.65	1								NKp30	10.65	3.217
NKG2A	0.58	1.54	6.57							NKG2A	0.98	0	0								NKG2A	2.897	0.3267

## Sheet: Fig. 1H
Vg234 CD103neg										CD8+CD103neg											Mean	Vg234 CD103neg	CD8 CD103neg
CD38	66.4	72.2	82.5	95						CD38	80.6	59.4	74.1	86.7							CD38	79.03	75.2
CD69	54	72	81	100						CD69	67.2	51.4	92.5	68.9							CD69	76.75	70
CD101	48.9	42.1	21.4	18.8	33.3	14.8				CD101	50.9	14	36.4	52.7	59.2	33.2					CD101	29.88	41.07
ICOS	56.8	56.1	60.2							ICOS	89.2	87.6	91.8								ICOS**	57.7	89.53
TIGIT	46.2	28.2	19.8	60.8	77.4	32.2	10.9			TIGIT	21.1	37.7	7.82	6.67	4.92	13	3.76				TIGIT	39.36	13.57
NKp46	0.73	8.65	2	0	3.12	0	0			NKp46	2.57	1.35	2.5	1.74	1.02	0.63	26.6				NKp46	2.071	5.201
NKG2C	1.96	6.03	1.08							NKG2C	6.27	1.65	3.01								NKG2C	3.023	3.643
NKG2D	74.5	88.2	63.4							NKG2D	69.4	95.1	84.2								NKG2D	75.37	82.9
DNAM-1	22.6	79.1	20.7							DNAM-1	45.4	72.8	55.1								DNAM-1	40.8	57.77
CD96	14.2	51	12.2							CD96	38.5	60.3	52.6								CD96	25.8	50.47
CD31	94.8	95.2	92.1	87.8	92.9	96.9	100			CD31	86.3	56.9	68.8	76.7	40.2	48.1	42.3				CD31	94.24	59.9
CD5	97.9	84.2	87.4	94.3	98.8	77.7	38.1	55.7	39.5	CD5	96.2	98.4	97.9	93.8	99.5	99.4	98.5	98.4	95.4		CD5	74.84	97.5
CD18	100	97.4	99	99.4	99.6	78.8	43.8	60.2	42.1	CD18	99.9	98.5	99.5	99.9	99.8	99.9	99.7	99.8	99.2		CD18	80.03	99.58
TIM3	18.7	10.3	5.68							TIM3	17	6.13	5.75								TIM3	11.56	9.627
NKp44	0	4.32	0							NKp44	1.11	0.088	0.21								NKp44	1.44	0.4693
NKp30	0	8.65	1							NKp30	0.73	0.86	0.37								NKp30	3.217	0.6533
NKG2A	0.98	0	0							NKG2A	0.3	8.71	2.89								NKG2A	0.3267	3.967

## Sheet: Fig. 1I
Vg234 CD103+										CD8+ CD103+											Mean	Vg234 CD103	CD8 CD103
CD38	96.7	100	99.9	99.6						CD38	85.1	79.1	96.2	95.2							CD38	99.05	88.9
CD69	99.5	100	99.9	99.7						CD69	90.7	87.2	99.1	97.5							CD69	99.78	93.63
CD101	98.2	98.9	100	98.5	99.3	98.5				CD101	87.3	94.9	93.7	96.6	96.6	95					CD101	98.9	94.02
ICOS	88.1	76.4	64.4							ICOS	88.6	91.9	91.7								ICOS	76.3	90.73
TIGIT	60.7	60.3	60.8	82.6	94.8	83.9	27			TIGIT	21.2	43.8	27.7	12.2	8.37	7.2	7.81				TIGIT	67.16	18.33
NKp46	75.3	66.3	81.8	28.2	22.2	61.6	82.8			NKp46	3.07	3.34	4.18	3.08	3.48	7.12	25.3				NKp46*	59.74	7.081
NKG2C	37	47.4	73.6							NKG2C	1.89	4.68	7.29								NKG2C	52.67	4.62
NKG2D	61.8	91.9	55.7							NKG2D	79.8	97.2	92.6								NKG2D	69.8	89.87
DNAM-1	57.7	63.5	40.2							DNAM-1	63	93.1	67								DNAM-1	53.8	74.37
CD96	28.5	52.2	35							CD96	49	83.5	60.9								CD96	38.57	64.47
CD31	67.1	38.5	5.92	57.6	41.1	60.9	63.8			CD31	80.1	45.1	82.7	76.2	72.5	54	61.6				CD31	47.85	67.46
CD5	35.1	8.92	62.7	18.3	37.9	17.6	7.14	13.8	14.8	CD5	99.4	93.4	82.3	90.4	77.6	92.5	92.7	95.9	89.6		CD5***	24.03	90.42
CD18	36.6	13.4	22.5	21.5	68.7	5.07	1.21	0.98	0.23	CD18	98.9	85.6	88	92.3	83.1	87.1	96.6	98	94.2		CD18****	18.91	91.53
TIM3	32.3	39.6	41.6							TIM3	11.3	6.5	6.69								TIM3	37.83	8.163
NKp44	11.6	22.5	51.2							NKp44	1.84	1.06	0.71								NKp44	28.43	1.203
NKp30	6.51	17.3	8.15							NKp30	0.57	1.63	0.32								NKp30	10.65	0.84
NKG2A	0.58	1.54	6.57							NKG2A	1.21	17.9	6.83								NKG2A	2.897	8.647

## Sheet: Fig. 2B
	EV	L3+L8
C31	83.4	80.8
C32	61.2	62.7
C33	72.9	75.9
C34	88.8	87.9
C35	97.8	98
C36	97.7	98.5
C37	65.4	62
C38	92	92.7
C39	74.3	73.8
C41	96.2	95
C42	94.2	96
C27	85.6	84.4
C28	84.4	80.4
C29	98.9	98
C30	95.2	94.8
C24	93.9	93.8
C25	99.2	98.8
C26	64.3	61.5

## Sheet: Fig. 2C
	Vγ234	Vδ2	TCRαβ
C25	193.269	122.034	105.397
C24	155.23	95.2941	134.79
CD13	145.299	69.9784	107.317
CD16	235.067	64.5833	120.061

[truncated: 67 more sheets: Fig. 2D, Fig. 2E, Fig. 2F, Fig. 2G, Fig. 2H, Fig. 2I, Fig. 3A, Fig. 3B, Fig. 3C, Fig. 3D, Fig. 3E, Fig. 3F, Fig. 3G, Fig. 3H, Fig. 3I, Fig. 3J, Fig. 4A, Fig. 4B, Fig. 4C, Fig. 4D …]
