# Supplementary material for: Conserved γδ T cell selection by BTNL proteins limits progression of human inflammatory bowel disease
Source: Science. Author manuscript; Available in PMC 2023 Sep 26. (PMC7615126; doi:10.1126/science.adh0301)
Supplement: Table S1 [file EMS188097-supplement-Table_S1.xlsx]

## Sheet: Sheet1
Identifier	Age range	Gender	Ethnicity	Date collected	Condition: Ctrl - non-IBD control; CD - Crohn's disease UC - ulcerative colitis "I" - biopsy taken from active inflammation	Montreal Classification: Crohn's disease behaviour: B1-inflammatory B2 - stricturing B3 penetrating/fistulating. p-perianal disease	Montreal Classification Location: Crohn's disease: L1-ileal, L2-colonic; L3-ileocolonic	Montreal Classification Location:ulcerative colitis: E1-proctitis, E2-L-sided; E3-extensive	Indication for endoscopy:	Endoscopic diagnosis if indication was not IBD	Histology of normal mucosa if performed in non-IBD control patients?	Biopsy location	2nd biopsy location	IBD medication	Distant inflammation to the uninflamed biopsy site Y/N	If macroscopically uninflamed where was the distant inflammation
C01	21-30	F	White	2015	Ctrl				Chronic diarrhoea	Normal mucosa	Normal	R colon
C02	61-70	M	White	2015	Ctrl				Family history colorectal cancer	Normal mucosa and sporadic adenoma	Normal	R colon
C03	21-30	M	White	2015	Ctrl				Alternating diarrhoea and constipation	Normal mucosa		R colon
C04	41-50	M	Black	2016	Ctrl				Chronic diarrhoea	Normal mucosa	Normal	R colon
C05	51-60	M	White	2016	Ctrl				Chronic diarrhoea	Normal mucosa and sporadic adenoma	Normal	R colon
C06	31-40	M	White	2016	Ctrl				Anaemia	Normal mucosa		R colon
C07	41-50	M	White	2016	Ctrl				Chronic diarrhoea	Normal mucosa	Normal	R colon
C08	51-60	F	White	2016	Ctrl				Rectal bleeding	Normal mucosa and diverticulosis		R colon
C09	41-50	F	White	2017	Ctrl				Chronic diarrhoea	Normal mucosa	Normal	R colon
C10	31-40	F	White	2017	Ctrl				Polyp surveillance	Normal mucosa and sporadic adenoma		R colon
C11	61-70	F	White	2018	Ctrl				Constipation	Normal mucosa and inflammatory polyp		R colon
C12	51-60	F	White	2019	Ctrl				Alternating diarrhoea and constipation	Normal mucosa		R colon
C13	51-60	F	White	2020	Ctrl				Anaemia	Normal mucosa and diverticulosis		R colon
C14	21-30	M	White	2017	Ctrl				Alternating diarrhoea and constipation	Normal mucosa	Normal	R colon
C15	61-70	M	White	2017	Ctrl				Anaemia	Normal mucosa and diverticulosis	Normal	R colon
C16	31-40	M	White	2017	Ctrl				Family history colorectal cancer	Normal mucosa	Normal	R colon
C17	31-40	M	White	2017	Ctrl				Chronic diarrhoea	Normal mucosa	Normal	R colon
C18	51-60	F	White	2017	Ctrl				Rectal bleeding	Normal mucosa and sporadic adenoma		R colon
C19	61-70	M	White	2017	Ctrl				Chronic diarrhoea	Normal mucosa	Normal	R colon
C20	21-30	F	White	2017	Ctrl				Rectal bleeding	Normal mucosa		L colon
C21	51-60	M	White	2017	Ctrl				Polyp surveillance	Normal mucosa and Sessile serrated lesion		L colon
C22	31-40	M	White	2017	Ctrl				Alternating diarrhoea and constipation	Normal mucosa		L colon
C23	41-50	F	White	2017	Ctrl				Chronic diarrhoea	Normal mucosa and sporadic adenoma	Normal	L colon
C24	41-50	F	White	2017	Ctrl				Family history colorectal cancer	Normal mucosa		L colon
C25	71-80	M	White	2017	Ctrl				Rectal bleeding	Normal mucosa and diverticulosis		L colon
C26	51-60	F	White	2017	Ctrl				Chronic diarrhoea	Normal mucosa	Normal	L colon
C27	31-40	M	White	2017	Ctrl				Rectal bleeding	Normal mucosa		L colon
C28	31-40	M	White	2017	Ctrl				Abdominal pain	Normal mucosa		L colon
C29	31-40	M	White	2017	Ctrl				Family history colorectal cancer	Normal mucosa		L colon
C30	21-30	F	White	2017	Ctrl				Chronic diarrhoea	Normal mucosa	Normal	L colon
C31	21-30	M	White	2017	Ctrl				Abdominal pain	Normal mucosa		L colon
C32	18-20	F	White	2018	Ctrl				Abdominal pain	Normal mucosa		L colon
C33	41-50	F	White	2018	Ctrl				Polyp surveillance	Normal mucosa and sporadic adenoma		L colon
C34	31-40	M	White	2018	Ctrl				Polyp surveillance	Normal mucosa		L colon
C35	51-60	M	White	2018	Ctrl				Alternating diarrhoea and constipation	Normal mucosa and sporadic adenoma		L colon
C36	41-50	M	White	2018	Ctrl				Chronic diarrhoea	Normal mucosa and sporadic adenoma	Normal	L colon
C37	31-40	M	White	2018	Ctrl				Family history colorectal cancer	Normal mucosa		L colon
C38	71-80	M	White	2018	Ctrl				Polyp surveillance	Normal mucosa and sporadic adenoma		L colon
C39	41-50	F	White	2018	Ctrl				Chronic diarrhoea	Normal mucosa	Normal	L colon
C40	21-30	M	White	2018	Ctrl				Chronic diarrhoea	Normal mucosa	Normal	L colon
C41	51-60	M	White	2018	Ctrl				Alternating diarrhoea and constipation	Normal mucosa and sporadic adenoma		L colon
C42	61-70	F	White	2018	Ctrl				Constipation	Normal mucosa and sporadic adenoma		L colon
C43	21-30	F	White	2018	Ctrl				Rectal bleeding	Normal		L colon
C44	61-70	M	White	2018	Ctrl				Polyp surveillance	Normal mucosa and sporadic adenoma		L colon
C45	61-70	M	White	2018	Ctrl				Polyp surveillance	Normal mucosa and sporadic adenoma		L colon
C46	71-80	F	White	2018	Ctrl				Chronic diarrhoea	Normal mucosa and sporadic adenoma	Normal	L colon
C47	41-50	F	White	2019	Ctrl				Chronic diarrhoea	Normal mucosa	Normal	R colon
C48	51-60	M	White	2019	Ctrl				Polyp surveillance	Normal mucosa and diverticulosis		R colon
C49	31-40	F	White	2019	Ctrl				Chronic diarrhoea	Normal mucosa	Normal	R colon
C50	21-30	M	White	2019	Ctrl				Family history colorectal cancer	Normal mucosa		L colon
C51	51-60	M	White	2019	Ctrl				Polyp surveillance	Normal mucosa and sporadic adenoma		R colon
C52	31-40	M	White	2019	Ctrl				Rectal bleeding	Normal mucosa		R colon
C53	51-60	F	White	2019	Ctrl				Chronic diarrhoea	Normal mucosa	Normal	R colon
C54	31-40	M	White	2020	Ctrl				Abnormal CT - suspected stricture	Normal mucosa		R colon
C55	61-70	F	White	2020	Ctrl				Polyp surveillance	Normal mucosa and diverticulosis		R colon
C56	31-40	F	White	2020	Ctrl				Rectal bleeding	Normal	Normal	R colon
C57	31-40	F	White	2020	Ctrl				Abdominal pain	Normal mucosa		R colon
C58	18-20	M	East Asian	2020	Ctrl				Chronic diarrhoea	Normal mucosa	Normal	R colon
C59	31-40	M	White	2020	Ctrl				Chronic diarrhoea	Normal	Normal	R colon
C60	21-30	F	White	2020	Ctrl				Alternating diarrhoea and constipation	Normal mucosa	Normal	R colon
C61	51-60	F	White	2020	Ctrl				Chronic diarrhoea	Normal mucosa	Normal	R colon
C62	51-60	F	Black	2020	Ctrl				Anaemia	Normal mucosa		R colon
C63	41-50	F	Multiracial White/Black	2020	Ctrl				Alternating diarrhoea and constipation	Normal mucosa	Normal	R colon
C64	71-80	M	Black	2021	Ctrl				Abnormal CT - suspected stricture	Normal mucosa		L colon
C65	31-40	M	White	2021	Ctrl				Abnormal CT - suspected stricture	Normal mucosa		R colon
C66	61-70	M	White	2021	Ctrl				Rectal bleeding	Normal mucosa and sporadic adenoma		R colon
C67	61-70	M	Black	2021	Ctrl				Rectal bleeding	Normal mucosa and diverticulosis		R colon
C68	71-80	M	White	2021	Ctrl				Chronic diarrhoea	Normal mucosa and diverticulosis	Normal	R colon
C69	31-40	F	White	2021	Ctrl				Alternating diarrhoea and constipation	Normal mucosa		R colon
C70	41-50	F	Black	2021	Ctrl				Rectal bleeding	Normal mucosa		R colon
C71	41-50	F	White	2021	Ctrl				Rectal bleeding	Normal mucosa and sporadic adenoma		R colon
C72	31-40	M	South Asian	2021	Ctrl				Chronic diarrhoea	Normal mucosa	Normal	R colon
C73	61-70	M	White	2021	Ctrl				Anaemia	Normal mucosa and sporadic adenoma		R colon
C74	31-40	F	White	2021	Ctrl				Abdominal pain	Normal mucosa	Normal	R colon
C75	71-80	F	White	2021	Ctrl				Chronic diarrhoea	Normal mucosa	Normal	R colon
C76	71-80	M	White	2021	Ctrl				Alternating diarrhoea and constipation	Normal mucosa		R colon
C77	71-80	M	South Asian	2021	Ctrl				Alternating diarrhoea and constipation	Normal mucosa and sporadic adenoma		R colon
C78	61-70	M	Black	2021	Ctrl				Family history colorectal cancer	Normal mucosa		R colon
C79	61-70	F	White	2021	Ctrl				Anaemia	Normal mucosa and sporadic adenoma		R colon
C80	31-40	M	White	2021	Ctrl				Rectal bleeding	Normal mucosa		R colon
C81	61-70	M	White	2021	Ctrl				Alternating diarrhoea and constipation	Normal mucosa and sporadic adenoma		R colon
C82	31-40	M	White	2021	Ctrl				Alternating diarrhoea and constipation	Normal mucosa	Normal	R colon
C83	41-50	M	White	2021	Ctrl				Rectal bleeding	Normal mucosa and sporadic adenoma		R colon
C84	21-30	F	White	2021	Ctrl				Chronic diarrhoea	Normal mucosa	Normal	R colon
C85	21-30	F	Black	2022	Ctrl				Polyp surveillance	Normal mucosa		R colon
C86	81-90	M	Black	2022	Ctrl				Early colorectal cancer - no neoadjuvant therapy - samples taken at time of resection	Normal mucosa		L colon
C87	71-80	F	White	2022	Ctrl				Early colorectal cancer - no neoadjuvant therapy - samples taken at time of resection	Normal mucosa		R colon
C88	61-70	F	White	2018	Ctrl				Chronic diarrhoea	Normal mucosa	Normal	Transverse colon
CD01	51-60	F	Black	2017	CD	B3	L3		IBD assessment			L colon		Thiopurine
CD02	21-30	F	White	2017	CD	B1	L3		Chronic diarrhoea	New diagnosis CD		L colon		Nil	Y	TI
CD03	21-30	M	White	2017	CD	B1	L2		IBD assessment			L colon		Vedolizumab + thiopurine + prednisolone	Y	TI
CD04	21-30	F	White	2017	CD	B1	L1		IBD dysplasia surveillance			L colon		Anti-TNF + thiopurine	Y	TI
CD05	41-50	F	Black	2017	CD	B2	L1		IBD assessment			L colon		Nil	Y	TI
CD06	21-30	F	South Asian	2018	CD	B1p	L2		IBD assessment			L colon		Anti-TNF + thiopurine
CD07	31-40	M	White	2018	CD	B2	L3		IBD assessment			L colon		Anti-TNF
CD08	21-30	F	White	2018	CD	B1	L3		IBD assessment			L colon		Anti-TNF
CD09	41-50	F	White	2018	CD	B3	L3		IBD assessment			L colon		Anti-TNF + thiopurine
CD10	21-30	F	White	2018	CD	B1	L3		Abdominal pain	New diagnosis CD		L colon		Nil	Y	Caecum
CD11	18-20	F	South Asian	2018	CD	B1p	L2		IBD assessment			L colon		Nil	Y	Perianal
CD12	21-30	M	White	2019	CD	B1p	L1		IBD assessment			R colon		Thiopurine
CD13	31-40	M	White	2019	CD	B1p	L2		IBD assessment			R colon		Mesalazine
CD14	31-40	M	South Asian	2019	CD	B1p	L3		IBD assessment			R colon		Anti-TNF + thiopurine
CD15	31-40	M	White	2019	CD	B2	L1		IBD assessment			R colon		Anti-TNF + thiopurine
CD16	31-40	F	White	2020	CD	B1p	L2		IBD assessment			R colon		Budesonide	Y	Proctosigmoiditis
CD17	21-30	F	White	2020	CD	B3p	L3		IBD dysplasia surveillance			R colon		Thiopurine
CD18	41-50	F	White	2020	CD	B3p	L3		IBD assessment			R colon		Nil	Y	Ileal
CD19	21-30	M	White	2021	CD	B1	L2		IBD assessment			R colon		Anti-TNF + thiopurine
CD20	41-50	F	White	2020	CD	B2	L1		IBD assessment			R colon		Ustekinumab	Y	Ileal
CD21	31-40	F	White	2020	CD	B2	L3		IBD assessment			R colon		Nil	Y	TI
CD22	21-30	M	South Asian	2021	CD	B1	L3		Chronic diarrhoea	New diagnosis CD		R colon		Nil	Y	TI
CD23	31-40	M	White	2021	CD	B2p	L3		IBD assessment			R colon		Anti-TNF + thiopurine + mesalazine
CD24	31-40	M	White	2021	CD	B3	L1		IBD assessment			R colon		Anti-TNF	Y	TI
CD25	41-50	F	White	2021	CD	B1	L2		IBD dysplasia surveillance			R colon		Nil	Y	Sigmoid
CD26	41-50	F	White	2021	CD	B3	L3		IBD assessment			R colon		Anti-TNF
CD27	21-30	F	White	2018	CD & CDI	B1	L3		IBD assessment			Transverse colon (uninflamed)	L colon (inflamed)	Thiopurine
CD28	21-30	M	White	2019	CD & CDI	B2	L3		IBD assessment			L colon (uninflamed)	Transverse (inflamed)	Budesonide
CD29	31-40	M	South Asian	2021	CD & CDI	B3	L2		IBD assessment			R colon (uninflamed)	L colon (inflamed)	Ustekinumab
CD30	31-40	F	White	2017	CDI	B3	L3		IBD assessment			R colon		Anti-TNF + thiopurine
CD31	31-40	F	White	2017	CDI	B1	L3		IBD assessment			L colon		Anti-TNF + thiopurine + mesalazine
CD32	18-20	F	Black	2017	CDI	B1	L3		IBD assessment			L colon		Mesalazine
CD33	41-50	F	White	2017	CDI	B2	L3		IBD assessment			L colon		Ustekinumab
CD34	21-30	F	White	2018	CDI	B1	L2		IBD assessment			L colon		Anti-TNF
CD35	31-40	F	White	2018	CDI	B1	L3		IBD assessment			L colon		Thiopurine
CD36	21-30	M	White	2018	CDI	B2	L3		IBD assessment			R colon		Anti-TNF + thiopurine
CD37	21-30	M	South Asian	2018	CDI	B2	L2		IBD assessment			L colon		Methotrexate
CD38	41-50	F	White	2018	CDI	B2	L3		IBD assessment			R colon		Thiopurine
CD39	51-60	F	White	2018	CDI	B2	L3		IBD assessment			R colon		Thiopurine
CD40	31-40	M	White	2018	CDI	B2p	L3		IBD assessment			R colon		Ustekinumab
CD41	41-50	F	White	2020	CDI	B1	L3		IBD assessment			R colon		Mesalazine
CD42	31-40	M	White	2020	CDI	B2	L3		IBD assessment			R colon		Anti-TNF + thiopurine
CD43	31-40	M	White	2020	CDI	B1p	L3		IBD assessment			R colon		Anti-TNF + thiopurine
CD44	31-40	M	South Asian	2021	CDI	B1p	L2		IBD assessment			L colon		Anti-TNF + methotrexate + prednisolone
CD45	31-40	M	White	2021	CDI	B1p	L3		IBD assessment			R colon		Nil
UC01	31-40	M	White	2016	UC			E1	Rectal bleeding	Indeterminant mild rectal inflammation	Confirmed proctitis after patient included into studies - not excluded	R colon		Nil	Y	Proctitis
UC02	31-40	M	White	2016	UC			E1	IBD assessment			R colon		Thiopurine
UC03	51-60	F	White	2017	UC			E1	IBD assessment			L colon		Thiopurine
UC04	31-40	F	White	2017	UC			Unknown	IBD assessment			L colon		Thiopurine
UC05	61-70	F	White	2017	UC			E3	IBD dysplasia surveillance			L colon		Vedolizumab + thiopurine + mesalazine	Y	Proctitis
UC06	51-60	M	White	2017	UC			E3	IBD dysplasia surveillance			L colon		Thiopurine + mesalazine
UC07	41-50	M	South Asian	2017	UC			E2	IBD assessment			L colon		Thiopurine + mesalazine + prednisolone
UC08	41-50	M	White	2017	UC			E2	IBD dysplasia surveillance			L colon		Mesalazine
UC09	21-30	M	White	2017	UC			E1	IBD assessment			L colon		Mesalazine	Y	Proctitis
UC10	71-80	M	White	2018	UC			E3	IBD assessment			L colon		Mesalazine
UC11	21-30	M	White	2018	UC			E1	IBD assessment			L colon		Nil	Y	Proctitis
UC12	31-40	M	White	2018	UC			E3	IBD assessment			L colon		Thiopurine + mesalazine
UC13	21-30	F	White	2019	UC			E2	IBD assessment			L colon		Mesalazine	Y	Proctosigmoiditis
UC14	61-70	M	South Asian	2019	UC			E3	IBD assessment			L colon		Mesalazine + prednisolone
UC15	31-40	M	White	2019	UC			E3	IBD assessment			L colon		Methotrexate + meslazaine	Y	Proctitis
UC16	21-30	M	South Asian	2020	UC			E2	IBD assessment			L colon		Vedolizumab + mesalazine	Y	Proctitis
UC17	21-30	M	White	2021	UC			E3	IBD assessment			R colon		Mesalazine
UC18	21-30	F	White	2022	UC			E3	IBD assessment			L colon		Ustekinumab
UC19	21-30	F	White	2022	UC			E3	IBD assessment			L colon		Vedolizumab
UC20	61-70	F	White	2019	UC & UCI			E2	IBD assessment			Transverse colon (uninflamed)	L colon (inflamed)	Mesalazine
UC21	31-40	F	White	2020	UC & UCI			E2	IBD assessment			Transverse colon (uninflamed)	L colon (uninflamed)	Nil
UC22	21-30	M	White	2021	UC & UCI			E2	IBD assessment			L colon (uninflamed)	Transverse colon (inflamed)	Mesalazine
UC23	21-30	F	White	2022	UC & UCI			E3	IBD assessment			L colon (uninflamed)	Desc colon (inflamed)	Mesalazine
UC24	21-30	M	White	2017	UCI			E3	Chronic diarrhoea	New diagnosis UC		R colon		Nil
UC25	51-60	M	Black	2021	UCI			E3	IBD dysplasia surveillance			Transverse		Nil
UC26	31-40	F	Multiracial White/ South asian	2017	UCI			E3	IBD assessment			L colon		Nil
UC27	31-40	F	White	2017	UCI			E2	IBD assessment			L colon		Anti-TNF + thiopurine + mesalazine
UC28	41-50	F	South Asian	2017	UCI			E2	IBD assessment			L colon		Anti-TNF + thiopurine
UC29	31-40	F	White	2017	UCI			E3	IBD dysplasia surveillance			L colon		Mesalazine
UC30	21-30	M	White	2017	UCI			E3	IBD assessment			L colon		Vedolizumab + thiopurine
UC31	51-60	F	White	2017	UCI			E2	IBD assessment			L colon		Mesalazine
UC32	31-40	F	White	2017	UCI			E3	Rectal bleeding	New diagnosis UC		Transverse colon		Thiopurine
UC33	31-40	M	South Asian	2018	UCI			E2	IBD assessment			L colon		Thiopurine + mesalazine
UC34	41-50	F	White	2018	UCI			E2	IBD assessment			L colon		Anti-TNF + thiopurine + mesalazine
UC35	51-60	M	White	2018	UCI			E3	IBD assessment			L colon		Thiopurine
UC36	21-30	M	White	2018	UCI			E3	Chronic diarrhoea	New diagnosis UC		L colon		Nil
UC37	31-40	M	White	2018	UCI			E2	IBD assessment			L colon		Anti-TNF + thiopurine + prednisolone
UC38	31-40	M	White	2021	UCI			E3	IBD assessment			R colon		Vedolizumab
UC39	51-60	F	White	2021	UCI			E3	IBD assessment			R colon		Mesalazine
UC40	21-30	M	White	2021	UCI			E3	IBD assessment			L colon		Ustekinumab
