# Supplementary material for: Conserved γδ T cell selection by BTNL proteins limits progression of human inflammatory bowel disease
Source: Science. Author manuscript; Available in PMC 2023 Sep 26. (PMC7615126; doi:10.1126/science.adh0301)
Supplement: Table S2 [file EMS188097-supplement-Table_S2.xlsx]

## Sheet: Sheet1
gene_name	baseMean	log2FoldChange	lfcSE	stat	pvalue	padj
AC006129.1	65.0351	-3.9619	1.05066	-3.77085	0.00016269	0.021349
AC007278.2	29.4891	7.28289	1.90715	3.81873	0.00013414	0.019273
AC007278.3	119.555	5.39177	1.54911	3.48055	0.00050038	0.040533
AC010642.1	47.0653	6.69969	1.71382	3.90922	9.2596e-05	0.015063
AC013460.1	78.6198	6.35347	1.75799	3.61406	0.00030144	0.029465
AC015849.16	36.4537	-9.73444	2.77887	-3.50302	0.00046001	0.038585
AC092881.1	83.6092	4.71399	1.11117	4.24235	2.2119e-05	0.0064984
AC136352.3	43.1073	6.99944	1.81783	3.85043	0.00011791	0.017853
ACKR4	20.5156	6.36342	1.83256	3.47243	0.00051577	0.041393
ADGRG3	31.8041	7.54056	1.90404	3.96029	7.4858e-05	0.012813
ADPRH	64.6141	6.63561	1.92265	3.45129	0.00055792	0.043237
AIF1L	114.721	-4.94687	1.283	-3.8557	0.0001154	0.017746
AIM2	60.0871	8.32049	1.66217	5.00581	5.5629e-07	0.00049773
AL109761.5	38.3698	7.5708	1.85468	4.08201	4.4649e-05	0.0098749
AMPD3	390.669	-6.6806	1.59423	-4.19049	2.7835e-05	0.0072094
AMZ1	84.6586	9.2667	1.70773	5.42633	5.7524e-08	0.00010294
AMZ2P2	186.794	6.6054	1.80149	3.66663	0.00024576	0.025732
ANK1	170.566	-6.84259	1.63829	-4.17668	2.958e-05	0.0073309
ANKRD18EP	44.0258	6.33293	1.69276	3.74118	0.00018316	0.022702
ANKRD20A2	23.0024	-6.52916	1.8615	-3.50747	0.00045239	0.038549
ASAH2B	51.0306	5.11936	1.46331	3.49848	0.00046791	0.038585
ASB2	1114.84	3.73152	1.10108	3.38896	0.00070157	0.049497
ATXN7L2	73.4353	6.95392	1.87795	3.70293	0.00021313	0.023897
BCL9	49.9156	5.54	1.36444	4.06028	4.9013e-05	0.01005
BRIP1	29.8546	6.49117	1.65008	3.93385	8.3596e-05	0.014018
C1orf112	84.8357	6.75107	1.50521	4.48515	7.2863e-06	0.002927
C1orf162	414.003	-4.44758	1.1909	-3.73463	0.00018799	0.022702
C9orf131	118.553	-7.31876	2.09037	-3.50117	0.00046322	0.038585
C9orf47	85.8897	7.49387	1.51473	4.94733	7.5237e-07	0.00061707
CA10	387.312	6.62331	1.32203	5.00994	5.4446e-07	0.00049773
CAPN14	319.874	-26.3783	2.54695	-10.3568	3.8972e-25	7.6712e-21
CAPS2	46.9794	7.16691	1.57952	4.53739	5.6954e-06	0.0024371
CCDC162P	110.873	-3.6479	1.01626	-3.58951	0.0003313	0.031046
CCR7	256.657	-7.66123	1.4698	-5.21243	1.8638e-07	0.00024573
CCR9	785.627	7.1049	1.57917	4.49915	6.8225e-06	0.0027978
CD274	33.6568	5.89515	1.7384	3.39114	0.00069604	0.049497
CD300E	75.162	-6.52805	1.72834	-3.77706	0.00015869	0.021304
CD5	634.828	-5.00518	0.868053	-5.76599	8.1179e-09	2.2625e-05
CD6	572.873	-4.02	1.10172	-3.64884	0.00026343	0.027007
CDC45	52.4476	6.24414	1.62454	3.84363	0.00012123	0.018215
CDK5R1	90.1219	5.97656	1.25526	4.7612	1.9244e-06	0.0011479
CLCN5	33.6442	6.31949	1.85642	3.40412	0.00066377	0.048753
CLEC10A	133.031	-5.77957	1.69716	-3.40544	0.00066059	0.0487
CLEC18C	165.997	-11.2014	2.31458	-4.83948	1.3018e-06	0.00088359
CLNK	188.762	7.57341	1.524	4.96942	6.7153e-07	0.00057471
COL7A1	33.0052	-6.83342	1.94359	-3.51587	0.00043832	0.038177
CR2	144.295	-6.58008	1.8591	-3.53939	0.00040106	0.035884
CTA-390C10.10	92.3103	6.3403	1.81267	3.49777	0.00046917	0.038585
CTB-102L5.4	51.8486	-7.69929	1.76706	-4.35711	1.3179e-05	0.0044728
CTB-131K11.1	69.0119	5.48529	1.53884	3.56455	0.00036448	0.033369
CTB-43I4.1	26.094	7.19902	1.92525	3.73926	0.00018456	0.022702
CTC-343N3.1	128.458	6.57101	1.72383	3.81188	0.00013792	0.019665
CTD-2207L17.1	207.949	9.27489	1.91348	4.84714	1.2525e-06	0.00088054
CTD-2313F11.1	72.9972	6.53481	1.52224	4.29288	1.7637e-05	0.0055106
CTD-2574D22.2	55.6381	-7.63015	2.10439	-3.62583	0.00028803	0.028491
CTD-2619J13.8	76.595	5.19749	1.37692	3.77473	0.00016018	0.021304
CTD-2647E9.3	524.55	7.23881	1.81857	3.98049	6.8773e-05	0.012092
CXorf21	289.378	-5.18426	1.22721	-4.22442	2.3955e-05	0.0065922
DDTL	133.123	4.91668	1.4054	3.49842	0.00046802	0.038585
DDX11	199.993	4.66974	1.27258	3.6695	0.00024302	0.025614
DDX43P2	72.8401	-9.94671	2.71711	-3.66077	0.00025145	0.026188
DTHD1	255.607	-4.11559	0.977386	-4.21081	2.5445e-05	0.0067685
EBI3	41.7495	-10.4501	2.78159	-3.75689	0.00017204	0.021848
EFCAB7	47.5592	7.00652	1.73985	4.02709	5.6472e-05	0.010792
ELFN1	49.3589	-8.91277	2.27518	-3.91739	8.9514e-05	0.014683
EMILIN3	38.9137	-8.48298	1.85881	-4.56367	5.0268e-06	0.002329
ENTPD1	2773.45	4.57864	1.11069	4.12235	3.7503e-05	0.0086849
FAM129C	85.3139	-4.82114	1.34784	-3.57695	0.00034763	0.032126
FAM65B	1173.05	-3.14568	0.820052	-3.83595	0.00012508	0.018374
FAT4	33.7312	5.59691	1.4535	3.85065	0.00011781	0.017853
FCRL4	122.499	8.35804	1.59319	5.24611	1.5534e-07	0.00023522
FGF9	211.328	4.56428	1.09352	4.17394	2.9937e-05	0.0073309
FGFRL1	131.425	5.74676	1.60151	3.58834	0.00033279	0.031046
FIGNL1	134.105	5.94153	1.61931	3.66918	0.00024333	0.025614
FMO4	132.713	-4.63366	1.31163	-3.53275	0.00041125	0.036139
FOLR2	150.342	-10.8484	2.42251	-4.47819	7.528e-06	0.0029636
FSD1	179.191	7.04838	1.37915	5.11066	3.2104e-07	0.00037173
FZD4	71.9734	8.11393	2.32872	3.48429	0.00049344	0.040136
GATSL3	119.879	7.53264	1.85357	4.06385	4.8269e-05	0.010001
GDA	390.206	-4.71997	1.29031	-3.65802	0.00025417	0.026194
GIPR	69.0504	3.41397	0.981443	3.47852	0.00050418	0.040673
GOLGA5P1	64.7991	-9.75122	2.7451	-3.55222	0.00038199	0.034491
GPATCH3	112.769	6.08153	1.67319	3.63469	0.00027832	0.028006
GSG2	177.242	9.57195	1.65567	5.78133	7.4112e-09	2.2625e-05
GSTM3	246.014	2.96071	0.860511	3.44064	0.00058034	0.044449
GZMA	12175.3	5.1648	0.875937	5.89632	3.7171e-09	1.8292e-05
GZMK	1096.96	-5.4117	1.21557	-4.45197	8.5086e-06	0.00316
HAVCR2	1054.85	3.55813	0.989632	3.5954	0.00032389	0.030505
HBA2	7079.71	-3.4199	1.00894	-3.38959	0.00069997	0.049497
HLA-DOB	146.833	7.01441	1.9436	3.60898	0.0003074	0.029607
HNRNPA3P2	129.266	4.79166	1.19308	4.0162	5.9144e-05	0.010983
IGHM	1086.45	-4.18357	1.08962	-3.83948	0.0001233	0.018248
IGHV1-18	71.8918	9.92267	2.17548	4.56114	5.0878e-06	0.002329
IGHV3-11	764.33	-12.0122	2.56723	-4.67904	2.8822e-06	0.001621
IGHV3-33	322.407	-7.91532	1.68803	-4.68909	2.7442e-06	0.0015888
IGHV3-7	396.697	-5.77015	1.56672	-3.68295	0.00023055	0.024755
IGHV4-55	255.799	-11.5454	2.77632	-4.15853	3.203e-05	0.0076888
IGIP	92.7993	7.39718	1.90552	3.88197	0.00010361	0.016445
IGKV1D-39	25538.9	-10.4968	2.40086	-4.37209	1.2306e-05	0.0042497
IGKV2-28	99.9279	9.88597	2.57442	3.84008	0.00012299	0.018248
IGKV3D-15	2733.22	-9.26173	2.29543	-4.03485	5.4637e-05	0.010648
IL17F	268.97	-25.3462	2.55997	-9.90097	4.1226e-23	4.0575e-19
IL18R1	205.309	4.55796	1.19956	3.79969	0.00014487	0.019891
IQSEC3	47.1307	5.08945	1.44995	3.5101	0.00044794	0.038381
IRAK2	101.356	6.82462	1.67416	4.07644	4.573e-05	0.0099985
IRF5	59.2564	7.57492	1.86161	4.06903	4.721e-05	0.0099985
IRGM	30.0002	5.9259	1.53483	3.86096	0.00011294	0.017505
ITGAX	709.843	-3.70038	1.01822	-3.63418	0.00027887	0.028006
ITGB2	2522.19	-5.13198	0.892916	-5.74744	9.0607e-09	2.2625e-05
ITGB2-AS1	179.766	-6.19459	1.07827	-5.74494	9.1953e-09	2.2625e-05
ITPRIPL1	178.061	6.48114	1.7401	3.72458	0.00019564	0.022787
KCNA3	347.222	-4.41954	1.18568	-3.72744	0.00019343	0.022716
KCNE4	36.4776	8.90577	2.5945	3.43255	0.00059793	0.045094
KIFC1	57.9479	5.49289	1.58656	3.46214	0.00053589	0.042364
KIR2DL4	3248.54	6.03953	1.14034	5.29626	1.182e-07	0.00019389
KLF2	821.407	-3.52678	0.839803	-4.19953	2.6747e-05	0.0070199
KLF7	406.406	-3.42618	1.00479	-3.40985	0.00065	0.0481
KLHDC7B	43.8855	7.15332	1.54173	4.6398	3.4875e-06	0.0018554
KLHL22	59.3728	5.74568	1.52177	3.77566	0.00015958	0.021304
KLHL3	180.937	5.67718	1.4057	4.03867	5.3755e-05	0.010581
KLHL34	37.6299	-6.26902	1.72023	-3.64429	0.00026813	0.027346
LAYN	1199.16	5.33312	1.43024	3.72882	0.00019238	0.022716
LCN10	56.2683	-10.6122	2.77219	-3.82809	0.00012914	0.01883
LEF1	973.597	-6.1854	1.12	-5.52269	3.3385e-08	7.3017e-05
LGI2	31.6624	-8.40205	1.9204	-4.37516	1.2134e-05	0.0042497
LILRP2	381.59	7.70968	1.2593	6.12221	9.2286e-10	6.0552e-06
LINC00861	348.362	-5.78858	1.142	-5.06879	4.0035e-07	0.00039405
LINC00943	77.9388	7.0045	1.90081	3.68501	0.00022869	0.024755
LINC01410	43.7442	5.41508	1.49334	3.62616	0.00028767	0.028491
LRRC23	69.7285	5.70622	1.6809	3.39475	0.00068692	0.049497
LRRN3	1395.53	3.98601	1.10471	3.60819	0.00030834	0.029607
LY6G5B	97.7896	6.90391	1.70562	4.04774	5.1715e-05	0.010387
LZTFL1	540.888	4.06098	1.01693	3.99335	6.5146e-05	0.011677
MAMDC2-AS1	50.361	-5.95181	1.56352	-3.80667	0.00014085	0.019665
MANEAL	33.4286	8.04222	1.88522	4.26593	1.9907e-05	0.0060285
MAP3K8	3686.81	3.75515	1.05932	3.54488	0.00039279	0.035305
METTL15P1	80.5137	5.09688	1.35314	3.76669	0.00016542	0.021356
METTL24	50.0885	6.72233	1.80753	3.71906	0.00019996	0.023153
MGAT3	37.2942	6.87923	1.84585	3.72686	0.00019388	0.022716
MIR9-3HG	81.4973	5.54467	1.63704	3.38701	0.00070659	0.049617
NCEH1	209.577	5.78597	1.62442	3.56186	0.00036824	0.033557
NCR2	97.1106	4.97636	1.41944	3.50586	0.00045514	0.038585
NELL2	795.135	-6.05559	1.25715	-4.81694	1.4578e-06	0.00092565
NLRP6	91.5426	6.35627	1.63962	3.87668	0.00010589	0.016543
NMUR1	343.102	7.45206	1.47019	5.06878	4.0038e-07	0.00039405
NOD1	98.4752	4.33019	1.06462	4.06734	4.7552e-05	0.0099985
NT5C1B	35.8355	-4.76359	1.14149	-4.17312	3.0045e-05	0.0073309
OCLM	44.301	6.02869	1.77767	3.39134	0.00069553	0.049497
PAK6	25.9414	6.90524	1.86382	3.70489	0.00021149	0.023897
PAQR4	56.1466	8.16633	1.61011	5.07189	3.9387e-07	0.00039405
PAQR6	25.8413	7.71959	1.96123	3.93609	8.2818e-05	0.014018
PCDHA10	121.664	-11.1112	2.74984	-4.04066	5.3301e-05	0.010581
PEG3	37.7766	-9.99265	2.57538	-3.88006	0.00010443	0.016445
PIGW	55.7106	5.07964	1.40592	3.61304	0.00030263	0.029465
PINK1-AS	70.3017	6.86367	1.9426	3.53324	0.0004105	0.036139
PMP2	27.5888	9.26655	2.49677	3.71141	0.00020611	0.023526
PPIL1	155.507	5.61622	1.52588	3.68063	0.00023266	0.024755
PPP1R3D	135.874	8.15442	1.88521	4.32546	1.5221e-05	0.0050782
PPP1R3E	125.758	5.04571	1.28371	3.93056	8.4747e-05	0.014018
PQLC2	52.9861	7.18587	2.00377	3.58617	0.00033557	0.031157
PROKR1	53.345	8.10287	1.76695	4.5858	4.5225e-06	0.0022255
PROX2	68.9688	6.0117	1.71976	3.49567	0.00047288	0.038623
PRPS1P2	46.0527	6.11375	1.63647	3.73593	0.00018702	0.022702
PTPRN2	138.801	5.7033	1.66026	3.43518	0.00059217	0.045005
RAB23	49.8242	8.02764	1.6264	4.93585	7.9804e-07	0.00062834
RACGAP1	163.739	3.63512	1.05261	3.45344	0.00055349	0.043237
RCCD1	54.0821	5.11414	1.50833	3.39059	0.00069743	0.049497
RNF212	31.4165	-5.03435	1.45821	-3.45243	0.00055556	0.043237
RP1-111D6.3	28.9456	5.52669	1.60856	3.4358	0.0005908	0.045005
RP1-91J24.3	91.627	-6.96467	1.84612	-3.77259	0.00016156	0.021343
RP11-1024P17.1	30.4243	6.81749	1.69729	4.01669	5.9022e-05	0.010983
RP11-109E24.1	55.4142	7.16354	1.66533	4.30157	1.6959e-05	0.0053842
RP11-120K19.3	74.8161	6.04716	1.58751	3.80921	0.00013941	0.019665
RP11-134G8.7	27.2413	5.3981	1.53801	3.50979	0.00044847	0.038381
RP11-142L16.2	47.8775	7.70223	1.78867	4.30612	1.6614e-05	0.0053612
RP11-161M6.2	48.1585	4.13194	1.21127	3.41125	0.00064665	0.0481
RP11-180P8.3	55.7297	6.01264	1.48399	4.05168	5.0851e-05	0.010319
RP11-188C12.2	60.2405	5.86301	1.57197	3.72972	0.00019169	0.022716
RP11-205M5.3	171.708	8.60327	1.79044	4.80511	1.5467e-06	0.00095138
RP11-214O1.2	55.6041	6.98657	1.83924	3.79861	0.00014551	0.019891
RP11-219E7.3	113.985	-10.8498	2.56924	-4.22295	2.4113e-05	0.0065922
RP11-2C24.9	205.996	6.83088	1.61331	4.23409	2.2948e-05	0.0065922
RP11-338K17.10	38.3172	6.27011	1.84283	3.40244	0.00066786	0.048871
RP11-391L3.4	570.3	5.12405	1.37021	3.73962	0.0001843	0.022702
RP11-401P9.7	45.9174	6.64299	1.84642	3.59778	0.00032095	0.030505
RP11-423G4.10	46.8427	6.17294	1.53567	4.01971	5.8271e-05	0.010983
RP11-426L16.9	127.607	-10.1651	2.72087	-3.73597	0.00018699	0.022702
RP11-473I1.9	130.831	7.68033	1.85703	4.13582	3.5369e-05	0.0082881
RP11-506M13.3	26.9834	5.93054	1.69337	3.50221	0.00046142	0.038585
RP11-529H22.1	52.912	6.30575	1.80317	3.49704	0.00047046	0.038585
RP11-542M13.3	47.3151	6.30077	1.77232	3.5551	0.00037783	0.034273
RP11-546D6.3	92.5976	6.25882	1.6557	3.78016	0.00015673	0.021276
RP11-563J2.2	38.0172	6.52405	1.77178	3.68221	0.00023122	0.024755
RP11-571I18.5	21.2585	7.04013	1.99031	3.53721	0.00040437	0.036017
RP11-572O17.1	22.5934	6.88022	1.76587	3.89622	9.7704e-05	0.015636
RP11-644F5.11	34.5496	5.8153	1.36752	4.25245	2.1145e-05	0.0063062
RP11-686D22.10	63.341	6.53103	1.67523	3.89859	9.6756e-05	0.015611
RP11-705C15.5	93.5813	5.212	1.53716	3.39068	0.00069721	0.049497
RP11-845M18.6	26.5456	6.50277	1.74051	3.73613	0.00018687	0.022702
RP3-425C14.4	53.6983	6.55624	1.7757	3.6922	0.00022232	0.024448
RP5-1056H1.2	275.2	-11.7485	2.42332	-4.84808	1.2466e-06	0.00088054
RP5-1091N2.9	39.484	6.60606	1.9508	3.38634	0.00070831	0.049617
RP5-1142A6.10	173.694	-11.2007	2.42119	-4.62611	3.7259e-06	0.00193
S1PR3	199.897	7.52334	1.37169	5.48472	4.1412e-08	8.1516e-05
SEC14L6	354.278	5.84497	1.58251	3.69349	0.0002212	0.024448
SELL	699.719	-9.05904	1.76479	-5.13321	2.8484e-07	0.00035043
SH2D1A	648.191	-3.70176	0.94161	-3.9313	8.4486e-05	0.014018
SH2D1B	2230.07	5.5148	1.22118	4.51595	6.3034e-06	0.0026399
SIRPB2	39.5745	-10.4408	2.85421	-3.65805	0.00025414	0.026194
SIRPG-AS1	62.4795	5.35629	1.44928	3.69583	0.00021917	0.024374
SIX4	259.162	5.54756	1.28678	4.31119	1.6238e-05	0.005327
SLC11A1	119.154	-7.42626	1.80713	-4.10942	3.9665e-05	0.0089182
SLC14A1	189.093	8.29842	1.88831	4.39464	1.1096e-05	0.0040446
SLC46A1	81.4255	7.49774	1.8216	4.11603	3.8545e-05	0.0088224
SLC4A5	46.192	4.89443	1.4209	3.4446	0.0005719	0.044146
SLFN12	216.328	5.14362	1.49029	3.45142	0.00055764	0.043237
SLFN13	802.3	4.10168	0.902028	4.54717	5.4372e-06	0.0023783
SORL1	2857.15	-4.49745	1.12552	-3.99589	6.4451e-05	0.011677
SOWAHB	200.639	-6.56913	1.7843	-3.68163	0.00023174	0.024755
SPOCK2	1820.47	-3.41091	0.817104	-4.17438	2.988e-05	0.0073309
SRXN1	206.715	5.93198	1.38336	4.28811	1.802e-05	0.0055422
STS	138.53	6.28702	1.69815	3.70229	0.00021367	0.023897
SUSD1	215.519	5.05073	1.47669	3.4203	0.00062553	0.046817
SUV39H1	51.6326	7.12341	1.47757	4.82104	1.4281e-06	0.00092565
SYNGR3	173.718	5.45179	1.36966	3.98039	6.8801e-05	0.012092
SYT12	77.0922	-6.59315	1.76705	-3.73115	0.00019061	0.022716
TAF9BP1	62.3415	7.17866	1.93418	3.71147	0.00020606	0.023526
TICAM2	32.2142	-9.26789	2.72483	-3.40127	0.00067073	0.048899
TIGD7	54.1368	6.52631	1.88938	3.4542	0.00055193	0.043237
TIGIT	2959.48	3.51505	0.880314	3.99295	6.5257e-05	0.011677
TMEM147-AS1	48.5181	7.71424	1.69445	4.55266	5.2973e-06	0.0023698
TMEM52B	43.0506	-10.2637	2.43544	-4.21433	2.5052e-05	0.006755
TMIGD2	821.974	5.55925	1.26797	4.38437	1.1632e-05	0.0041631
TNFSF4	30.0962	7.97829	1.88748	4.22696	2.3687e-05	0.0065922
TRBV5-1	85.0914	-10.6858	2.62331	-4.07342	4.6329e-05	0.0099985
TRIT1	147.781	4.60671	0.939329	4.90426	9.3781e-07	0.00070999
TRO	26.5034	7.11494	1.73187	4.10823	3.987e-05	0.0089182
TRPM6	256.367	-4.71399	1.23403	-3.81999	0.00013346	0.019273
TSPAN32	499.851	-5.72546	1.09861	-5.21156	1.8726e-07	0.00024573
TTC30A	41.5385	6.30361	1.6759	3.76132	0.00016902	0.021604
UBE2F-SCLY	35.6249	-6.36297	1.86565	-3.41059	0.00064822	0.0481
UBTD2	127.644	4.71789	1.31179	3.59654	0.00032248	0.030505
UGT1A8	135.189	9.74762	2.30333	4.23196	2.3166e-05	0.0065922
URB2	134.678	6.00313	1.57948	3.8007	0.00014429	0.019891
WDCP	61.5609	5.45742	1.55483	3.50997	0.00044816	0.038381
WWC2	89.8543	4.77218	1.40467	3.39738	0.00068035	0.049417
YAE1D1	71.0659	6.4496	1.60867	4.00928	6.0905e-05	0.011204
ZBED2	588.377	6.29031	1.51654	4.14782	3.3566e-05	0.0079604
ZBTB26	57.3251	6.62715	1.48419	4.46517	8.0005e-06	0.0030285
ZBTB32	43.4266	5.6524	1.50097	3.76583	0.000166	0.021356
ZFP69B	26.041	7.70952	1.9444	3.96499	7.3401e-05	0.012674
ZFP92	67.3141	5.73063	1.65122	3.47054	0.00051941	0.041393
ZNF239	26.2261	6.4807	1.79423	3.61198	0.00030387	0.029465
ZNF248	120.492	4.62867	1.36452	3.39216	0.00069344	0.049497
ZNF256	103.193	5.94418	1.60194	3.71061	0.00020676	0.023526
ZNF282	45.2185	6.53053	1.84777	3.53428	0.00040888	0.036139
ZNF30	66.6106	5.04886	1.3689	3.68827	0.00022579	0.024691
ZNF34	43.11	5.77573	1.51727	3.80665	0.00014086	0.019665
ZNF345	170.786	4.45788	1.18827	3.75158	0.00017572	0.022172
ZNF35	90.7413	6.25378	1.35414	4.61826	3.8697e-06	0.0019531
ZNF432	98.614	4.22095	1.16557	3.62137	0.00029305	0.028842
ZNF449	69.6201	7.05418	2.00255	3.5226	0.00042734	0.037385
ZNF473	133.745	8.36551	1.832	4.56633	4.9633e-06	0.002329
ZNF549	176.87	4.55007	1.12901	4.03014	5.5744e-05	0.010757
ZNF565	111.936	6.6374	1.8247	3.63753	0.00027527	0.02793
ZNF584	64.1902	5.38021	1.4275	3.76897	0.00016392	0.021356
ZNF613	86.2599	7.43796	1.60147	4.64447	3.4096e-06	0.0018554
ZNF683	1496.86	-6.09532	1.46094	-4.1722	3.0167e-05	0.0073309
ZNF726	30.9597	7.65502	1.88251	4.06639	4.7747e-05	0.0099985
ZNF738	61.4179	6.03429	1.52002	3.96987	7.1912e-05	0.012527
ZNF845	181.267	7.81491	1.74942	4.46715	7.927e-06	0.0030285
