# Supplementary material for: Conserved γδ T cell selection by BTNL proteins limits progression of human inflammatory bowel disease
Source: Science. Author manuscript; Available in PMC 2023 Sep 26. (PMC7615126; doi:10.1126/science.adh0301)
Supplement: Table S3 [file EMS188097-supplement-Table_S3.xlsx]

## Sheet: Sheet1
Gene	P-value	FDR	Ratio	Fold change	LSMean(Vg4)	LSMean(Vg589)		Table S3. Top 50 Differentially expressed genes in Vg4 versus Vg589 cells with base mean of >20 in at least one of the comparator groups. N=4 (Donor identifiers C58, C59, C61, C62)
TRGV4	6.92098e-12	4.37336e-08	14.1183	14.1183	266.572	18.8813
TRGV5	4.37708e-09	1.84392e-05	0.0637623	-15.6832	5.48363	86.0011
FCER1G	1.88548e-05	0.0476575	6.05375	6.05375	220.534	36.4293
PECAM1	2.83882e-05	0.0597949	0.28758	-3.47729	41.7715	145.252
TRGV8	4.73547e-05	0.0854956	0.102568	-9.74962	7.98487	77.8494
S100A4	0.000466867	0.491689	0.325489	-3.0723	42.0735	129.262
MGAT4A	0.000507381	0.493253	0.417516	-2.39512	30.3943	72.7979
FCGR3A	0.000576262	0.5202	5.04487	5.04487	59.5574	11.8055
DPYSL2	0.000999102	0.789166	0.480479	-2.08126	59.7987	124.456
CD247	0.00109664	0.81317	1.96181	1.96181	171.858	87.6019
GSN	0.00115818	0.81317	0.168839	-5.9228	6.78113	40.1633
ADAM19	0.00207142	0.999975	0.230222	-4.34364	8.32314	36.1527
NDFIP2	0.00226408	0.999975	0.411311	-2.43125	75.2569	182.968
AHNAK	0.00227349	0.999975	0.413455	-2.41864	32.285	78.086
TRGV3	0.00238079	0.999975	3.36105	3.36105	34.6627	10.313
SELENOP	0.00274308	0.999975	0.0821283	-12.1761	4.78916	58.3132
BIVM	0.00354859	0.999975	2.01905	2.01905	35.1315	17.4
ZBTB33	0.00395065	0.999975	0.450142	-2.22152	25.8942	57.5245
NSMCE1	0.00432807	0.999975	1.96661	1.96661	152.827	77.7111
CNN3	0.00491476	0.999975	0.317911	-3.14554	29.9037	94.0632
SGCB	0.00701742	0.999975	0.228575	-4.37494	5.59139	24.462
AL353660.1	0.00741906	0.999975	2.30565	2.30565	59.806	25.9389
OASL	0.00762345	0.999975	0.497268	-2.01099	45.128	90.7518
KRT86	0.00853712	0.999975	4.60817	4.60817	60.7477	13.1826
SLC9A6	0.00868417	0.999975	1.92521	1.92521	48.5619	25.2242
TMED8	0.009046	0.999975	0.249362	-4.01024	7.09441	28.4503
PDK3	0.011392	0.999975	1.70676	1.70676	76.3892	44.7569
TNFRSF18	0.0115757	0.999975	2.22766	2.22766	35.0453	15.7319
EXOC8	0.0116881	0.999975	2.51879	2.51879	31.1349	12.3611
FBXW11	0.011757	0.999975	1.83002	1.83002	48.9373	26.7414
BHLHE40	0.012107	0.999975	0.462463	-2.16234	16.2254	35.0847
MCTP1	0.0126651	0.999975	0.438007	-2.28307	15.5541	35.5111
TXK	0.0130617	0.999975	1.72735	1.72735	261.236	151.236
EPB41L2	0.014725	0.999975	0.317167	-3.15292	9.81811	30.9557
MAP9	0.0148577	0.999975	1.91264	1.91264	62.1451	32.4919
S100A6	0.0151687	0.999975	0.495298	-2.01899	99.5666	201.024
SCPEP1	0.0152607	0.999975	0.50436	-1.98271	15.4469	30.6267
KLHL23	0.0153085	0.999975	2.16906	2.16906	38.3977	17.7025
ICOS	0.0153578	0.999975	1.70105	1.70105	240.001	141.09
STK24	0.0160044	0.999975	1.7426	1.7426	47.2604	27.1207
CXCL14	0.0164206	0.999975	0.0426643	-23.4388	7.01292	164.374
FUCA1	0.016707	0.999975	2.20859	2.20859	99.0703	44.8567
EMP1	0.0171138	0.999975	0.1483	-6.74308	7.80034	52.5983
SH2D1B	0.0175981	0.999975	6.11388	6.11388	509.076	83.2656
PLAUR	0.0180229	0.999975	0.156753	-6.37947	12.9334	82.5085
BMPR2	0.0187473	0.999975	0.566608	-1.76489	45.334	80.0095
PAG1	0.0192464	0.999975	0.364389	-2.74432	13.8411	37.9843
NDRG1	0.0202391	0.999975	0.541196	-1.84776	25.84	47.7462
MATN2	0.0213434	0.999975	0.174456	-5.7321	7.89462	45.2527
TUBB2A	0.021945	0.999975	0.546621	-1.82942	19.9798	36.5515
