# Supplementary material for: Conserved γδ T cell selection by BTNL proteins limits progression of human inflammatory bowel disease
Source: Science. Author manuscript; Available in PMC 2023 Sep 26. (PMC7615126; doi:10.1126/science.adh0301)
Supplement: Table S4 [file EMS188097-supplement-Table_S4.xlsx]

## Sheet: Sheet1
		Preceeding time without flare	Patient status at scope to assess disease status														Outcome
Identifier	Date of inclusion	Time in remission prior to sampling (months)		Disease Distribution/phenotype					Treatment at time of sampling				Vg234 and CD CD103 phenotype at sampling		Endoscopic subscore
Identifier			Condition: Ctrl - non-IBD control; CD - Crohn's disease UC - ulcerative colitis "I" - biopsy taken from active inflammation	Montreal Classification: Crohn's disease behaviour: B1-inflammatory B2 - stricturing B3 penetrating/fistulating. p-perianal disease	Montreal Classification Location: Crohn's disease: L1-ileal, L2-colonic; L3-ileocolonic	Montreal Classification Location:ulcerative colitis: E1-proctitis, E2-L-sided; E3-extensive	Endoscopic, clinical and stable radiological appearances at time of sampling?	Previous resection?	anti-TNF	Thiopurine	5ASA	Steroid	%CD103 positive cells of Vg2/3/4	%CD103 positive cells of TCRab CD8 cells	Endoscopic subscore: UCEIS - Ulcerative Colitis Endoscopic Index of Severity. Rutgeert's score. SES-CD - Simple-endoscopic score Crohn's disease	Score	Relapse?	How was relapse confirmed?	Time to relapse/end of follow up (months)
UC17	2021	60	UC			E3	Yes				Yes		96.8	86.2	UCEIS	0	N		14
UC14	2019	18	UC			E3	Yes				Yes	Yes-low dose	93.8	89.8	UCEIS	0	Y	Endoscopy	16
UC08	2017	39	UC			E2	Yes				Yes		92.9	78	UCEIS	0	N		63
UC06	2017	27	UC			E3	Yes			Yes	Yes		91.3	87.7	UCEIS	0	N		63
CD01	2017	168	CD	L3	B3		Yes	Y		Yes			87.3	89.9	Rutgeerts	i0	N		65
CD06	2018	96	CD	L2	B1p		Yes		Yes	Yes			85.4	71.2	SES-CD	0	N		59
CD09	2018	15	CD	L3	B3		Yes		Yes	Yes			85.4	61.7	SES CD	0	N		23
CD14	2019	42	CD	L3	B1p		Yes		Yes	Yes			81.8	56.5	SESCD	0	Y	Endoscopy	22
UC07	2017	10	UC			E2	Yes			Yes	Yes	Yes-low dose	77.9	75.8	UCEIS	0	Y	Endoscopy	17
UC10	2018	36	UC			E3	Yes				Yes		73.7	64.9	UCEIS	V1B0U0	Y	Endoscopy	44
CD19	2021	21	CD	L2	B1		Yes		Yes	Yes			70.1	57.6	SES-CD	0	N		27
CD08	2018	15	CD	L3	B1		Yes		Yes				69.1	51.5	SES CD	0	Y	Endoscopy	46
UC03	2017	21	UC			E1	Yes			Yes			53.6	30.3	UCEIS	0	Y	Clinical & raised faecal calprotectin	52
CD07	2018	12	CD	L3	B2		Yes	Y	Yes				51.6	76.6	Rutgeerts	i1	Y	Endoscopy	24
CD12	2019	72	CD	L1	B1p		Yes			Yes			51.1	78.5	SESCD	0	N		44
CD13	2019	213	CD	L2	B1p		Yes				Yes		46.4	49.2	SESCD	0	N		39
UC12	2018	24	UC			E3	Yes			Yes	Yes		32.9	84.9	UCEIS	0	Y	Clinical requiring dose escalation	26
CD15	2019	9	CD	L1	B2		Yes		Yes	Yes			22.2	46.5	SESCCD	0	Y	Clinical & raised faecal calprotectin	38
CD23	2021	93	CD	L3	B2p		Yes	Y	Yes	Yes	Yes		14.1	Not measured	Rutgeerts	i0	N		24
